# Supplementary material for: N-(2,3-Dihydro-1,4-benzodioxin-6-yl)-4-fluoro­benzene­sulfonamide
Source: Acta Crystallogr Sect E Struct Rep Online. 2012 Jul 10;68(Pt 8):o2433. doi: 10.1107/S1600536812030863 (PMC3414348; doi:10.1107/S1600536812030863)
Supplement: Supplementary file 2 [file e-68-o2433-Isup2.hkl]

# 
# h,k,l, Fc-squared, Fo-squared, sigma(Fo-squared) and status flag 
# 
data_I
_shelx_title ' R1GCU in P2(1)/n' 
_shelx_refln_list_code          4 
_shelx_F_calc_maximum      148.66 
_exptl_crystal_F_000       640.00 
_reflns_d_resolution_high  0.7708 
 
loop_ 
 _symmetry_equiv_pos_as_xyz 
 'x, y, z' 
 '-x+1/2, y+1/2, -z+1/2' 
 '-x, -y, -z' 
 'x-1/2, -y-1/2, z-1/2' 
 
_cell_length_a     5.1542 
_cell_length_b    22.2371 
_cell_length_c    12.0706 
_cell_angle_alpha  90.000 
_cell_angle_beta   94.422 
_cell_angle_gamma  90.000 
 
_shelx_F_squared_multiplier     1.000 
 
loop_ 
 _refln_index_h 
 _refln_index_k 
 _refln_index_l 
 _refln_F_squared_calc 
 _refln_F_squared_meas 
 _refln_F_squared_sigma 
 _refln_observed_status 
   2   0   0      347.05      430.01      6.17 o 
   4   0   0      617.85      650.45     24.00 o 
   6   0   0      356.98      358.28     20.73 o 
   1   1   0     2890.64     2824.30     21.90 o 
   2   1   0      122.31      119.10      2.65 o 
   3   1   0        8.96        8.94      1.75 o 
   4   1   0      534.42      510.63     14.62 o 
   5   1   0      512.45      496.88     15.93 o 
   6   1   0        0.10        4.56      4.09 o 
   0   2   0      213.38      189.07      2.37 o 
   1   2   0     4024.21     4047.99     25.96 o 
   2   2   0      688.70      693.82     12.42 o 
   3   2   0      768.72      803.44     10.19 o 
   4   2   0      114.92      116.10      7.01 o 
   5   2   0       18.06       14.29      4.32 o 
   6   2   0       27.18       31.87     15.49 o 
   1   3   0        1.68        0.34      0.27 o 
   2   3   0     1120.18     1149.65      9.68 o 
   3   3   0      940.76      902.30     11.44 o 
   4   3   0       18.74       10.69      3.55 o 
   5   3   0        8.98        3.09      4.36 o 
   6   3   0        0.02        2.79      3.87 o 
   0   4   0     1072.27     1048.46     10.06 o 
   1   4   0     1402.34     1301.40      9.21 o 
   2   4   0      643.36      690.84      6.55 o 
   3   4   0      510.25      526.40      7.54 o 
   4   4   0       66.04       70.40      6.09 o 
   5   4   0       86.83       81.48      7.32 o 
   6   4   0       99.42      109.54     12.87 o 
   1   5   0     1607.52     1668.81     11.78 o 
   2   5   0      525.71      633.63      6.36 o 
   3   5   0       88.60       84.56      1.73 o 
   4   5   0      167.03      132.88     10.47 o 
   5   5   0       12.45       15.71      5.89 o 
   6   5   0       95.88      106.48     12.87 o 
   0   6   0     6977.46     6849.89     55.55 o 
   1   6   0     1849.37     1923.40     13.62 o 
   2   6   0      435.59      435.94      4.97 o 
   3   6   0        5.63       11.70      1.22 o 
   4   6   0      654.62      631.47     24.00 o 
   5   6   0       38.45       41.24      7.86 o 
   6   6   0       46.53       42.77      8.95 o 
   1   7   0      612.32      684.76      5.76 o 
   2   7   0     4904.41     4899.73     35.01 o 
   3   7   0      124.28      117.76      2.75 o 
   4   7   0      587.02      559.46     22.26 o 
   5   7   0        0.46        1.31      3.93 o 
   6   7   0        0.40       -1.75      4.80 o 
   0   8   0       31.80       35.35      1.99 o 
   1   8   0      765.95      770.68      6.84 o 
   2   8   0      147.16      158.30      2.45 o 
   3   8   0       20.68       20.24      1.43 o 
   4   8   0        0.01        0.54      4.15 o 
   5   8   0        1.09       -0.44      4.15 o 
   6   8   0       82.27      100.15     12.44 o 
   1   9   0      694.20      676.82      6.76 o 
   2   9   0      157.99      169.52      2.71 o 
   3   9   0     1062.21     1087.25     11.90 o 
   4   9   0        1.51       -1.53      1.96 o 
   5   9   0        8.66       10.26      5.24 o 
   6   9   0        0.08        1.09      5.24 o 
   0  10   0      762.99      791.17     12.05 o 
   1  10   0     4673.76     4718.94     36.70 o 
   2  10   0       38.55       52.97      1.80 o 
   3  10   0      104.56      104.10      3.01 o 
   4  10   0       57.51       61.31      4.80 o 
   5  10   0      100.54       75.28     10.04 o 
   6  10   0        2.54        7.64      6.11 o 
   1  11   0      514.55      574.43      6.37 o 
   2  11   0      645.76      641.47      7.46 o 
   3  11   0       53.31       50.49      2.76 o 
   4  11   0       96.71       97.97      6.11 o 
   5  11   0        0.02       -1.75      4.36 o 
   6  11   0        0.15        0.22      4.58 o 
   0  12   0     2310.76     2292.64     29.77 o 
   1  12   0      137.23      150.10      3.00 o 
   2  12   0      189.51      199.18      3.37 o 
   3  12   0      250.84      240.88      4.93 o 
   4  12   0      391.04      409.12     13.31 o 
   5  12   0        2.94       -1.31      4.36 o 
   6  12   0        1.05        1.53      5.67 o 
   1  13   0     2580.72     2673.44     22.42 o 
   2  13   0      449.25      416.88      5.39 o 
   3  13   0        3.31        7.45      1.19 o 
   4  13   0       44.14       34.69      4.58 o 
   5  13   0       27.46       27.89      4.15 o 
   0  14   0     2295.29     2346.41     31.14 o 
   1  14   0      175.43      182.55      3.68 o 
   2  14   0       70.66       60.64      2.31 o 
   3  14   0      283.59      282.65      4.55 o 
   4  14   0        1.45       -1.31      2.40 o 
   5  14   0        0.14       -1.92      2.07 o 
   1  15   0        4.28        1.75      1.26 o 
   2  15   0      869.09      864.51     13.77 o 
   3  15   0       43.29       39.27      2.45 o 
   4  15   0        0.63        3.05      2.84 o 
   5  15   0        1.02        3.71      2.62 o 
   0  16   0       58.08       61.29      3.93 o 
   1  16   0     1052.96     1084.37     12.31 o 
   2  16   0       26.21       29.67      2.19 o 
   3  16   0       97.47       84.83      3.41 o 
   4  16   0        0.76        1.96      2.84 o 
   5  16   0      111.88      126.56      7.64 o 
   1  17   0      728.49      701.52      9.27 o 
   2  17   0       82.35       78.44      3.58 o 
   3  17   0       12.02       12.84      1.89 o 
   5  17   0       16.35       18.98      4.15 o 
   0  18   0     1249.71     1296.25     29.18 o 
   1  18   0       59.19       70.13      3.22 o 
   2  18   0        2.23        2.20      1.47 o 
   3  18   0       27.82       30.91      2.48 o 
   4  18   0       16.54        7.64      3.93 o 
   5  18   0       10.78       11.78      3.93 o 
   1  19   0       67.22       52.83      2.95 o 
   2  19   0       78.35       81.06      3.48 o 
   3  19   0       25.98       31.27      2.62 o 
   4  19   0       23.88       21.17      5.02 o 
   5  19   0       24.30       23.13      4.80 o 
   0  20   0       66.31       65.08      5.90 o 
   1  20   0        0.00       -1.41      1.41 o 
   2  20   0      129.12      126.33      4.20 o 
   3  20   0        6.35        5.87      2.05 o 
   4  20   0       21.76       20.95      5.24 o 
   1  21   0       54.83       52.89      3.15 o 
   2  21   0       31.70       27.17      2.72 o 
   3  21   0       21.57       24.02      2.60 o 
   4  21   0       20.32       16.36      5.02 o 
   0  22   0       55.10       47.79      4.37 o 
   1  22   0      133.20      146.00      6.96 o 
   2  22   0       39.32       38.33      3.20 o 
   3  22   0        7.28        5.87      2.15 o 
   4  22   0       12.10       12.00      5.02 o 
   1  23   0        2.02        3.44      1.85 o 
   2  23   0        0.17        0.12      1.89 o 
   3  23   0       26.57       26.44      2.92 o 
   4  23   0        0.95       -0.22      3.71 o 
   0  24   0       15.14       10.34      3.09 o 
   1  24   0       35.96       35.63      2.98 o 
   2  24   0        9.54        8.70      2.35 o 
   3  24   0        4.40        1.94      2.33 o 
   1  25   0        0.96       -1.48      1.82 o 
   2  25   0       31.40       28.41      3.15 o 
   3  25   0        8.09       11.71      3.81 o 
   0  26   0       61.63       64.65      5.53 o 
   1  26   0        3.63        3.35      2.07 o 
   2  26   0       14.79       14.92      2.86 o 
   1  27   0        8.51        6.10      2.61 o 
   2  27   0       26.41       29.37      3.47 o 
   0  28   0       17.27       22.67      4.16 o 
   1  28   0       25.43       33.98      3.69 o 
  -5   0   1      105.29       88.81     10.69 o 
  -3   0   1      778.63      755.57     10.89 o 
  -1   0   1    15639.76    15295.24    249.56 o 
   1   0   1    11630.62    11092.53     93.97 o 
   3   0   1     1608.76     1682.98     44.73 o 
   5   0   1      566.71      579.32     24.44 o 
  -6   1   1        3.69        4.11      3.78 o 
  -5   1   1       22.49       17.83      6.55 o 
  -4   1   1      161.02      153.42      7.87 o 
  -3   1   1      313.76      337.65      5.39 o 
  -2   1   1      311.35      329.78      4.37 o 
  -1   1   1        1.63        1.21      0.67 o 
   0   1   1     1072.81     1066.01      7.71 o 
   1   1   1     2775.37     2658.74     18.11 o 
   2   1   1     1747.51     1699.28     14.07 o 
   3   1   1     1014.24     1016.16     15.41 o 
   4   1   1      193.31      172.84      8.09 o 
   5   1   1        3.58       -3.09      3.38 o 
   6   1   1      223.01      210.69     11.41 o 
  -6   2   1        0.45       -4.08      6.76 o 
  -5   2   1       57.33       56.28      7.53 o 
  -4   2   1        2.26       -0.49      1.18 o 
  -3   2   1       35.89       36.89      2.45 o 
  -2   2   1      112.05       87.69      2.40 o 
  -1   2   1    13714.40    13310.53    103.98 o 
   0   2   1     1116.82     1086.54      7.98 o 
   1   2   1     1694.71     1659.08     11.47 o 
   2   2   1      726.19      767.73      6.45 o 
   3   2   1     1466.66     1547.02     21.83 o 
   4   2   1      576.34      538.84     15.04 o 
   5   2   1       20.45       12.06      4.29 o 
   6   2   1        0.04       -3.78      3.78 o 
  -6   3   1        7.08        5.12      5.45 o 
  -5   3   1        8.39        7.28      3.62 o 
  -4   3   1      512.68      517.14     16.15 o 
  -3   3   1      594.29      658.23      9.16 o 
  -2   3   1     4237.04     4426.46     45.86 o 
  -1   3   1     1671.00     1693.59     11.52 o 
   0   3   1        0.11       -0.35      0.35 o 
   1   3   1    11146.81    11217.49     71.86 o 
   2   3   1      388.12      357.08      3.46 o 
   3   3   1        3.71        5.88      1.48 o 
   4   3   1      735.54      746.05     18.59 o 
   5   3   1       42.08       39.71      7.31 o 
   6   3   1       14.97       15.93      6.98 o 
  -6   4   1      106.07      106.26     12.66 o 
  -5   4   1        3.61        7.04      3.76 o 
  -4   4   1        1.45       -1.96      2.62 o 
  -3   4   1      425.60      481.41      8.15 o 
  -2   4   1      825.13      924.18      9.72 o 
  -1   4   1    22099.68    21393.28    127.75 o 
   0   4   1    11754.57    11894.11     75.07 o 
   1   4   1      431.29      440.53      3.51 o 
   2   4   1        3.83        3.29      0.51 o 
   3   4   1      349.37      326.52      4.08 o 
   4   4   1       30.61       29.25      4.47 o 
   5   4   1      489.29      499.25     15.89 o 
   6   4   1       70.23       61.53     10.26 o 
  -6   5   1       18.16       19.42      6.76 o 
  -5   5   1      394.38      389.71     19.64 o 
  -4   5   1      233.92      233.27      9.57 o 
  -3   5   1      177.85      167.15      3.28 o 
  -2   5   1     1493.85     1629.95     14.44 o 
  -1   5   1     7105.56     7095.63     44.47 o 
   0   5   1     1632.25     1636.26     12.31 o 
   1   5   1        0.32        3.24      0.98 o 
   2   5   1     2890.42     2962.01     21.38 o 
   3   5   1        0.34       -0.78      0.78 o 
   4   5   1       60.93       56.08      7.64 o 
   5   5   1      198.80      169.54     13.09 o 
   6   5   1        2.12       -0.22      4.80 o 
  -6   6   1        0.34       11.35      5.67 o 
  -5   6   1       20.29       19.20      6.33 o 
  -4   6   1       47.40       45.89      5.45 o 
  -3   6   1        7.19        4.85      0.95 o 
  -2   6   1     3175.06     3395.38     33.37 o 
  -1   6   1     1142.79     1248.11      9.29 o 
   0   6   1      119.28      126.34      1.67 o 
   1   6   1     1929.79     1987.13     14.98 o 
   2   6   1       52.67       47.58      1.29 o 
   3   6   1      195.42      185.50      3.37 o 
   4   6   1      597.55      595.25     22.91 o 
   5   6   1       65.68       67.86      9.60 o 
   6   6   1        1.96        5.45      5.67 o 
  -6   7   1        2.93       11.13      6.11 o 
  -5   7   1      154.63      140.96     11.78 o 
  -4   7   1      211.39      194.10      6.23 o 
  -3   7   1     2217.87     2251.37     26.16 o 
  -2   7   1      327.69      339.22      6.19 o 
  -1   7   1     2545.62     2594.36     18.21 o 
   0   7   1      894.15      880.67      6.39 o 
   1   7   1     1297.81     1191.75     10.03 o 
   2   7   1      107.09       93.52      2.00 o 
   3   7   1      705.80      713.37      9.08 o 
   4   7   1       14.74       11.31      2.17 o 
   5   7   1       52.20       33.60      6.98 o 
   6   7   1        0.38        1.96      5.02 o 
  -6   8   1        7.02        5.89      5.24 o 
  -5   8   1       21.38       25.53      6.76 o 
  -4   8   1        1.01        0.84      1.74 o 
  -3   8   1      441.98      498.51      6.30 o 
  -2   8   1       14.99       20.44      0.99 o 
  -1   8   1       80.97       60.26      1.88 o 
   0   8   1     2282.79     2223.04     18.11 o 
   1   8   1     1679.16     1706.90     14.32 o 
   2   8   1      112.13      122.93      2.24 o 
   3   8   1     1600.24     1663.68     16.70 o 
   4   8   1     1154.83     1167.48     24.15 o 
   5   8   1       92.03       79.42     10.47 o 
   6   8   1       18.90       25.97      7.20 o 
  -6   9   1        1.15        1.53      5.45 o 
  -5   9   1       36.95       37.31      7.42 o 
  -4   9   1      560.45      541.52     10.10 o 
  -3   9   1      106.82      108.81      3.63 o 
  -2   9   1      927.29     1086.46      9.68 o 
  -1   9   1      283.34      279.02      3.65 o 
   0   9   1       19.41       14.10      0.94 o 
   1   9   1       32.04       30.14      1.68 o 
   2   9   1      471.98      459.41      6.11 o 
   3   9   1      327.11      354.49      5.33 o 
   4   9   1        4.04        3.93      2.40 o 
   5   9   1        0.47        1.31      4.58 o 
   6   9   1        1.09        7.20      6.11 o 
  -6  10   1        0.39       -1.09      4.80 o 
  -5  10   1        0.01        0.22      3.93 o 
  -4  10   1        0.75       -0.25      1.41 o 
  -3  10   1       19.59       17.33      1.76 o 
  -2  10   1      614.13      601.18      6.24 o 
  -1  10   1       14.47       14.00      1.09 o 
   0  10   1     1918.25     1896.79     17.43 o 
   1  10   1      158.46      141.08      2.82 o 
   2  10   1        0.04        1.23      0.76 o 
   3  10   1      853.99      837.54     11.17 o 
   4  10   1      686.21      657.65     17.46 o 
   5  10   1        0.31        2.40      4.58 o 
   6  10   1       65.51       86.63     12.22 o 
  -6  11   1       13.60       12.66      6.33 o 
  -5  11   1        5.39       11.56      5.45 o 
  -4  11   1       46.60       43.68      3.30 o 
  -3  11   1     1043.58      985.98     12.62 o 
  -2  11   1     1369.36     1398.80     12.43 o 
  -1  11   1      473.67      506.90      5.83 o 
   0  11   1       91.67      104.82      3.30 o 
   1  11   1      765.64      746.32      8.73 o 
   2  11   1      672.41      677.78      8.68 o 
   3  11   1      351.88      334.03      5.40 o 
   4  11   1      320.91      318.56     11.24 o 
   5  11   1        0.22        3.05      4.36 o 
   6  11   1        2.36       -1.09      5.45 o 
  -6  12   1       18.38       18.55      7.64 o 
  -5  12   1        1.17       -3.49      3.49 o 
  -4  12   1        1.11        0.06      1.89 o 
  -3  12   1        5.23        5.99      1.48 o 
  -2  12   1       13.45       12.07      1.32 o 
  -1  12   1      468.48      427.48      5.36 o 
   0  12   1     1808.08     1881.85     17.81 o 
   1  12   1      186.29      173.91      4.66 o 
   2  12   1        3.76        4.05      1.35 o 
   3  12   1      205.30      198.41      3.53 o 
   4  12   1       92.61      100.12      9.93 o 
   5  12   1        1.58        2.19      4.15 o 
   6  12   1       24.46       33.82      8.73 o 
  -5  13   1       48.79       51.93      9.38 o 
  -4  13   1       68.93       59.69      8.84 o 
  -3  13   1      477.04      458.39      6.62 o 
  -2  13   1       57.40       56.33      2.34 o 
  -1  13   1      115.47      128.93      2.99 o 
   0  13   1      246.52      245.84      4.43 o 
   1  13   1      835.29      840.72      8.82 o 
   2  13   1        8.58       13.25      1.52 o 
   3  13   1       53.19       55.40      2.20 o 
   4  13   1       46.28       42.00      4.19 o 
   5  13   1       20.03       16.88      2.84 o 
  -5  14   1        5.16        7.92      2.95 o 
  -4  14   1       56.70       54.83      4.29 o 
  -3  14   1        4.92        8.72      1.25 o 
  -2  14   1      276.90      280.42      5.28 o 
  -1  14   1     1718.40     1817.63     20.18 o 
   0  14   1     1296.55     1301.78     13.64 o 
   1  14   1      148.92      146.45      3.66 o 
   2  14   1      379.81      371.04      6.20 o 
   3  14   1      663.41      646.02      8.95 o 
   4  14   1       57.03       49.45      5.02 o 
   5  14   1      120.35      124.50      6.18 o 
  -5  15   1       10.56       10.47      2.84 o 
  -4  15   1       21.53       22.34      3.29 o 
  -3  15   1       52.53       55.29      2.73 o 
  -2  15   1      234.36      223.31      4.06 o 
  -1  15   1      110.60      127.03      3.19 o 
   0  15   1      250.11      261.25      5.31 o 
   1  15   1      489.04      476.89     10.00 o 
   2  15   1       34.53       36.32      2.25 o 
   3  15   1       18.53       15.59      2.37 o 
   4  15   1       46.39       51.31      4.66 o 
   5  15   1       22.12       23.78      3.93 o 
  -5  16   1        1.02       -1.53      2.40 o 
  -4  16   1       19.11       20.29      4.15 o 
  -3  16   1       33.19       27.90      2.20 o 
  -2  16   1       85.17       79.41      3.14 o 
  -1  16   1       17.37       15.60      1.78 o 
   0  16   1        2.66        0.78      1.23 o 
   1  16   1        0.29       -0.99      1.24 o 
   2  16   1       35.29       29.60      2.19 o 
   3  16   1        9.00       11.37      2.16 o 
   4  16   1       90.01       99.41      6.17 o 
   5  16   1       37.02       53.02      5.67 o 
  -5  17   1        0.43       -2.62      2.62 o 
  -4  17   1      107.69      113.25      8.07 o 
  -3  17   1        6.26        9.52      1.72 o 
  -2  17   1      955.21      938.54     11.27 o 
  -1  17   1       11.03        8.63      1.79 o 
   0  17   1      606.18      565.00      8.25 o 
   1  17   1       63.46       58.27      2.91 o 
   2  17   1      281.03      278.98      5.37 o 
   3  17   1      105.72       99.11      3.74 o 
   4  17   1       40.11       44.67      4.77 o 
   5  17   1        2.70        2.62      3.27 o 
  -5  18   1        6.16        6.33      3.49 o 
  -4  18   1        7.49       10.04      3.93 o 
  -3  18   1       60.12       60.55      3.20 o 
  -2  18   1        6.43        7.48      1.65 o 
  -1  18   1       63.98       71.59      3.23 o 
   0  18   1      550.34      536.97      8.06 o 
   1  18   1        1.54        0.67      1.42 o 
   2  18   1       19.42       23.98      2.10 o 
   3  18   1       10.82        8.50      1.91 o 
   4  18   1       39.27       36.10      4.55 o 
   5  18   1       78.55       82.04      7.64 o 
  -5  19   1       29.84       32.95      5.24 o 
  -4  19   1        0.93       -1.31      2.84 o 
  -3  19   1      155.62      153.50      4.67 o 
  -2  19   1       39.16       39.82      2.63 o 
  -1  19   1       49.42       46.72      2.82 o 
   0  19   1       16.07       18.53      2.14 o 
   1  19   1      243.01      232.55      5.21 o 
   2  19   1       16.92       19.41      2.11 o 
   3  19   1       82.82       72.15      3.65 o 
   4  19   1        6.15        7.56      3.19 o 
  -4  20   1       22.87       24.87      5.24 o 
  -3  20   1      104.47      100.09      7.67 o 
  -2  20   1       20.62       18.57      3.17 o 
  -1  20   1      107.19      103.19      4.09 o 
   0  20   1       41.01       48.41      2.93 o 
   1  20   1       39.51       35.38      2.60 o 
   2  20   1        5.73        3.90      1.68 o 
   3  20   1       51.97       47.22      3.17 o 
   4  20   1       75.67       86.04      6.87 o 
  -4  21   1        8.96       10.91      4.36 o 
  -3  21   1        0.79       -0.04      1.70 o 
  -2  21   1       54.29       51.57      3.45 o 
  -1  21   1       94.38       88.97      3.95 o 
   0  21   1       77.54       81.24      3.75 o 
   1  21   1      113.77      111.82      4.35 o 
   2  21   1        6.85        8.39      2.10 o 
   3  21   1       96.07       95.13      4.42 o 
   4  21   1       67.60       68.79     10.15 o 
  -4  22   1       39.87       46.69      7.20 o 
  -3  22   1       67.14       70.41      3.86 o 
  -2  22   1        0.68       -0.42      1.82 o 
  -1  22   1        0.00       -1.66      1.66 o 
   0  22   1       10.13       10.61      2.02 o 
   1  22   1        0.28       -0.25      1.63 o 
   2  22   1        0.46        2.27      1.89 o 
   3  22   1        6.30        8.51      2.22 o 
   4  22   1        8.46        7.52      7.31 o 
  -4  23   1       19.14       19.64      5.45 o 
  -3  23   1       11.79        8.97      2.42 o 
  -2  23   1        8.93        5.60      2.17 o 
  -1  23   1        1.86       -1.62      1.62 o 
   0  23   1        0.35       -1.58      1.58 o 
   1  23   1        3.14        5.79      2.01 o 
   2  23   1      191.22      200.80      5.97 o 
   3  23   1       14.43       16.42      2.89 o 
  -3  24   1        3.85        4.94      2.44 o 
  -2  24   1       77.17       82.24      4.55 o 
  -1  24   1        2.25        0.23      1.76 o 
   0  24   1       53.70       54.22      3.48 o 
   1  24   1       20.79       26.25      2.77 o 
   2  24   1        0.75       -0.19      1.98 o 
   3  24   1       45.50       60.57      5.88 o 
  -3  25   1       28.86       29.84      4.49 o 
  -2  25   1        3.20       -1.69      2.06 o 
  -1  25   1       23.42       22.71      2.73 o 
   0  25   1        8.14        6.74      2.23 o 
   1  25   1       15.26       12.11      2.33 o 
   2  25   1       26.53       33.08      3.33 o 
   3  25   1        2.78        6.87      2.67 o 
  -2  26   1       10.95       10.58      2.73 o 
  -1  26   1       91.59       95.73      5.42 o 
   0  26   1       25.63       27.60      2.98 o 
   1  26   1        1.89        3.59      2.07 o 
   2  26   1       11.54        9.89      3.23 o 
  -2  27   1        4.84        7.28      2.71 o 
  -1  27   1        0.01        2.50      2.30 o 
   0  27   1        2.96        2.19      2.11 o 
   1  27   1       18.60       15.95      2.95 o 
   2  27   1        1.08       -2.28      2.28 o 
  -1  28   1       17.22       22.27      3.35 o 
   0  28   1        8.73        8.44      2.44 o 
   1  28   1        0.46       -0.40      2.48 o 
  -6   0   2       51.84       69.17     10.47 o 
  -4   0   2       43.25       29.58      3.22 o 
  -2   0   2      162.91      137.47      7.42 o 
   0   0   2       15.15       11.48      0.62 o 
   2   0   2     1412.14     1417.94     13.76 o 
   4   0   2     1120.65     1076.82     33.60 o 
   6   0   2       24.98       23.78      8.07 o 
  -6   1   2        7.85       11.80      5.13 o 
  -5   1   2       32.80       31.70      6.66 o 
  -4   1   2       24.39       28.69      1.84 o 
  -3   1   2       35.45       36.68      3.80 o 
  -2   1   2     1185.11     1269.29     17.40 o 
  -1   1   2       84.31       97.17      1.20 o 
   0   1   2     8523.34     8397.09     68.14 o 
   1   1   2     3268.40     3148.81     19.64 o 
   2   1   2      105.39       84.08      1.78 o 
   3   1   2       10.65       14.30      1.03 o 
   4   1   2       82.26       78.46      6.25 o 
   5   1   2        9.34        2.40      3.70 o 
   6   1   2        2.02       -1.28      4.16 o 
  -6   2   2        3.16        2.09      6.87 o 
  -5   2   2       36.01       25.96      4.62 o 
  -4   2   2       41.77       35.66      2.67 o 
  -3   2   2       54.36       67.43      3.03 o 
  -2   2   2       77.69       81.64      2.31 o 
  -1   2   2       15.94        7.09      0.63 o 
   0   2   2     3358.06     3270.11     23.17 o 
   1   2   2        2.92       -0.41      0.41 o 
   2   2   2      554.11      571.06      4.54 o 
   3   2   2       22.50       34.05      1.84 o 
   4   2   2      305.81      291.23     10.49 o 
   5   2   2       69.28       61.13      6.48 o 
   6   2   2       36.88       42.37      6.56 o 
  -6   3   2        6.08        6.36      4.03 o 
  -5   3   2      246.32      243.59     17.78 o 
  -4   3   2      564.75      615.71     12.78 o 
  -3   3   2     2004.86     2178.94     22.26 o 
  -2   3   2     1698.50     1762.73     17.57 o 
  -1   3   2     2175.64     2162.43     14.11 o 
   0   3   2     4775.21     4568.16     32.15 o 
   1   3   2    19372.44    19197.12    129.01 o 
   2   3   2       49.34       52.67      1.15 o 
   3   3   2      844.07      840.24      7.81 o 
   4   3   2       51.57       34.77      4.84 o 
   5   3   2      351.74      325.16     12.57 o 
   6   3   2       12.36        6.55      6.33 o 
  -6   4   2        0.45        0.22      4.36 o 
  -5   4   2        1.69       -1.47      2.85 o 
  -4   4   2      272.25      244.39     10.13 o 
  -3   4   2      633.49      641.89      8.18 o 
  -2   4   2      709.12      679.19      6.76 o 
  -1   4   2     3570.52     3410.69     37.58 o 
   0   4   2     3122.79     3064.02     22.01 o 
   1   4   2     7230.03     7501.30     56.20 o 
   2   4   2     1571.73     1702.72     12.28 o 
   3   4   2     1933.73     1930.78     17.24 o 
   4   4   2      413.26      398.70     12.49 o 
   5   4   2      557.98      498.15     22.04 o 
   6   4   2       19.85       24.44      7.42 o 
  -6   5   2      122.63      103.21     12.44 o 
  -5   5   2      146.22      142.48     12.00 o 
  -4   5   2      131.60      128.36      4.66 o 
  -3   5   2      181.94      191.83      4.76 o 
  -2   5   2      110.13      110.49      2.09 o 
  -1   5   2      760.93      731.48      6.22 o 
   0   5   2     1800.26     1634.96     13.50 o 
   1   5   2     1661.61     1638.18     13.43 o 
   2   5   2     1502.72     1543.88     12.11 o 
   3   5   2       63.31       61.06      2.45 o 
   4   5   2       29.24       34.69      6.55 o 
   5   5   2       55.13       52.59      8.51 o 
   6   5   2       50.50       43.64      8.95 o 
  -6   6   2       26.91       44.08      8.73 o 
  -5   6   2        0.24       -0.44      4.15 o 
  -4   6   2      143.69      131.32     14.07 o 
  -3   6   2       33.80       33.83      2.02 o 
  -2   6   2      209.11      177.61      3.27 o 
  -1   6   2      103.95      109.08      2.37 o 
   0   6   2     5581.52     5454.77     38.65 o 
   1   6   2      455.06      461.50      4.86 o 
   2   6   2        3.34        1.46      0.58 o 
   3   6   2        8.86       13.35      1.14 o 
   4   6   2     1179.57     1152.22     19.93 o 
   5   6   2        7.91        2.62      4.80 o 
   6   6   2        3.31       -1.96      5.02 o 
  -6   7   2      102.98       96.01     12.44 o 
  -5   7   2        9.74       12.00      5.67 o 
  -4   7   2      139.15      141.90      5.85 o 
  -3   7   2        3.45       -1.08      1.51 o 
  -2   7   2      204.18      197.64      3.73 o 
  -1   7   2     1352.99     1432.49     11.26 o 
   0   7   2      995.30      934.20      7.51 o 
   1   7   2       28.85       29.46      2.42 o 
   2   7   2      935.69      971.44     10.45 o 
   3   7   2       40.89       43.54      3.00 o 
   4   7   2        4.36        9.02      2.73 o 
   5   7   2        7.98        4.58      5.02 o 
   6   7   2       75.92       71.79     10.91 o 
  -6   8   2        0.04        1.09      5.02 o 
  -5   8   2        2.35        0.65      4.36 o 
  -4   8   2      138.82      140.96      5.97 o 
  -3   8   2       70.14       72.73      2.48 o 
  -2   8   2     2216.82     2409.68     20.51 o 
  -1   8   2       33.35       27.36      1.29 o 
   0   8   2      829.49      861.60      8.08 o 
   1   8   2      460.49      528.00      6.09 o 
   2   8   2        1.42        3.24      0.80 o 
   3   8   2       70.97       70.84      1.92 o 
   4   8   2      117.91      108.97      5.17 o 
   5   8   2       84.42       80.52     10.26 o 
   6   8   2       24.98       30.77      8.29 o 
  -6   9   2       33.98       33.38      8.73 o 
  -5   9   2       60.22       63.28      9.60 o 
  -4   9   2       27.16       24.96      3.43 o 
  -3   9   2        0.07       -0.92      0.92 o 
  -2   9   2      561.53      505.38      5.63 o 
  -1   9   2      407.49      500.19      5.45 o 
   0   9   2      519.37      570.12      6.47 o 
   1   9   2     4970.17     4979.05     41.68 o 
   2   9   2     1083.36     1097.98     10.82 o 
   3   9   2      162.84      158.28      2.91 o 
   4   9   2       48.40       43.57      3.51 o 
   5   9   2        2.30       -0.44      4.36 o 
   6   9   2       36.53       29.02      8.07 o 
  -6  10   2       14.18       19.42      7.42 o 
  -5  10   2        5.76        6.11      5.02 o 
  -4  10   2       13.75       14.48      2.02 o 
  -3  10   2      690.11      737.44      9.92 o 
  -2  10   2     1754.70     1838.81     16.52 o 
  -1  10   2      296.38      272.48      3.81 o 
   0  10   2        7.26        9.86      1.11 o 
   1  10   2      228.65      239.61      3.94 o 
   2  10   2        0.62       -0.36      0.81 o 
   3  10   2     2553.65     2520.84     24.23 o 
   4  10   2      211.11      224.93      7.17 o 
   5  10   2       74.42       82.48     10.69 o 
   6  10   2        0.05        6.98      6.11 o 
  -6  11   2        0.50        1.09      5.02 o 
  -5  11   2       10.07        5.02      5.02 o 
  -4  11   2      170.95      156.85      5.45 o 
  -3  11   2       64.49       62.26      2.85 o 
  -2  11   2       78.01       72.02      3.01 o 
  -1  11   2        5.10        8.61      1.13 o 
   0  11   2     1472.05     1543.88     14.95 o 
   1  11   2      476.34      492.28      6.27 o 
   2  11   2      142.70      136.41      3.02 o 
   3  11   2     1466.59     1504.39     15.56 o 
   4  11   2      240.74      227.00      7.44 o 
   5  11   2       49.88       41.55      3.53 o 
   6  11   2        1.10        6.76      5.89 o 
  -6  12   2       11.75        9.38      6.11 o 
  -5  12   2        2.75        5.02      4.80 o 
  -4  12   2       15.45       19.71      2.70 o 
  -3  12   2       34.96       27.05      2.55 o 
  -2  12   2      585.75      603.71      7.35 o 
  -1  12   2      148.81      146.34      2.96 o 
   0  12   2        1.41       -0.98      0.98 o 
   1  12   2      260.72      265.10      5.28 o 
   2  12   2      345.68      322.02      4.92 o 
   3  12   2       19.85       27.82      1.83 o 
   4  12   2      225.63      213.28      7.54 o 
   5  12   2        7.94        7.68      2.73 o 
  -5  13   2        2.51       -3.71      3.71 o 
  -4  13   2      168.80      174.71      6.98 o 
  -3  13   2        4.85        1.34      1.79 o 
  -2  13   2        0.13       -0.76      0.76 o 
  -1  13   2       57.38       56.26      2.17 o 
   0  13   2      400.70      406.30      5.96 o 
   1  13   2       51.36       47.89      2.28 o 
   2  13   2     1212.89     1212.22     12.62 o 
   3  13   2      347.27      346.70      7.52 o 
   4  13   2        0.30       -0.14      4.15 o 
   5  13   2       60.68       56.57      5.35 o 
  -5  14   2        0.26       -3.27      4.15 o 
  -4  14   2       20.94       16.07      3.93 o 
  -3  14   2      423.81      404.95      7.34 o 
  -2  14   2      316.03      296.70      4.52 o 
  -1  14   2      156.25      160.83      3.37 o 
   0  14   2       26.32       24.54      2.26 o 
   1  14   2      106.40      105.48      3.28 o 
   2  14   2        5.86        3.17      1.17 o 
   3  14   2        7.45        5.06      1.67 o 
   4  14   2       44.38       43.96      4.46 o 
   5  14   2        8.14        6.21      2.71 o 
  -5  15   2       26.48       35.13      3.71 o 
  -4  15   2        2.24        3.25      6.00 o 
  -3  15   2      934.11      924.40     12.56 o 
  -2  15   2        5.42        4.30      1.18 o 
  -1  15   2       56.34       55.99      2.34 o 
   0  15   2       59.41       51.52      2.53 o 
   1  15   2     1030.92      992.82     14.52 o 
   2  15   2       93.27       84.65      3.21 o 
   3  15   2      178.96      181.17      4.99 o 
   4  15   2       16.83       14.33      3.25 o 
   5  15   2        6.02        2.62      3.05 o 
  -5  16   2        0.76        1.96      2.40 o 
  -4  16   2       13.62       16.11      3.03 o 
  -3  16   2        8.37        4.97      1.66 o 
  -2  16   2       22.04       24.45      2.47 o 
  -1  16   2      752.60      715.89      9.24 o 
   0  16   2       88.74       82.80      3.20 o 
   1  16   2        3.92        5.37      1.43 o 
   2  16   2      592.41      559.42      7.89 o 
   3  16   2      108.95      110.78      3.90 o 
   4  16   2        0.60        2.39      2.50 o 
   5  16   2        3.99        1.09      3.27 o 
  -5  17   2       55.55       66.99      6.11 o 
  -4  17   2       52.37       47.49      4.56 o 
  -3  17   2       21.90       21.87      2.22 o 
  -2  17   2       41.99       35.08      2.40 o 
  -1  17   2      196.81      186.83      4.48 o 
   0  17   2      161.21      159.30      4.15 o 
   1  17   2      192.72      196.00      4.58 o 
   2  17   2        1.33        1.13      1.39 o 
   3  17   2       69.34       68.55      3.42 o 
   4  17   2       12.92       10.09      3.30 o 
   5  17   2       21.77       24.44      4.80 o 
  -5  18   2        3.10        4.36      3.27 o 
  -4  18   2        3.89        8.73      3.71 o 
  -3  18   2        6.54        7.32      1.82 o 
  -2  18   2        3.78        6.07      1.73 o 
  -1  18   2      191.77      187.22      5.32 o 
   0  18   2      126.40      120.20      3.97 o 
   1  18   2       46.25       47.13      2.80 o 
   2  18   2       10.50        8.72      1.72 o 
   3  18   2       30.92       28.28      2.49 o 
   4  18   2      132.86      142.46      7.83 o 
   5  18   2        0.44        0.87      3.49 o 
  -5  19   2       44.25       41.89      5.67 o 
  -4  19   2       24.54       31.42      5.45 o 
  -3  19   2        1.41       -0.91      1.55 o 
  -2  19   2       60.77       61.96      4.13 o 
  -1  19   2       19.98       25.71      2.93 o 
   0  19   2      274.01      280.61      6.29 o 
   1  19   2       89.80       80.84      3.56 o 
   2  19   2      129.66      127.40      4.63 o 
   3  19   2        5.06        2.59      1.76 o 
   4  19   2        5.80        4.47      3.30 o 
  -4  20   2       59.15       50.40      6.76 o 
  -3  20   2        2.47        1.28      1.80 o 
  -2  20   2       10.94       11.74      2.05 o 
  -1  20   2      306.60      294.84      8.93 o 
   0  20   2      157.39      156.86      4.63 o 
   1  20   2        1.34       -1.36      1.50 o 
   2  20   2       16.77       13.02      2.05 o 
   3  20   2       11.04        5.58      1.98 o 
   4  20   2       99.19      118.49      5.00 o 
  -4  21   2       27.25       27.27      5.89 o 
  -3  21   2        2.37        2.46      1.95 o 
  -2  21   2       41.97       36.73      4.16 o 
  -1  21   2      180.54      185.40      6.31 o 
   0  21   2       74.13       67.80      3.52 o 
   1  21   2      126.27      125.61      4.57 o 
   2  21   2       42.64       42.57      3.26 o 
   3  21   2        2.98        6.22      2.11 o 
   4  21   2       30.93       35.00      5.73 o 
  -4  22   2        0.77        2.62      3.93 o 
  -3  22   2        9.06        2.78      2.28 o 
  -2  22   2        7.67        7.83      2.13 o 
  -1  22   2      178.69      186.47      7.37 o 
   0  22   2        1.04        1.30      1.64 o 
   1  22   2       23.43       23.97      2.52 o 
   2  22   2        4.07        2.66      2.14 o 
   3  22   2       36.82       43.40      3.38 o 
   4  22   2        0.27        6.23      2.40 o 
  -4  23   2       13.20       11.78      5.02 o 
  -3  23   2        0.57       -1.11      2.15 o 
  -2  23   2       18.37       13.76      2.45 o 
  -1  23   2        0.68        4.44      1.83 o 
   0  23   2       54.82       54.17      3.41 o 
   1  23   2       59.82       69.44      3.82 o 
   2  23   2       28.05       28.16      3.10 o 
   3  23   2       41.71       47.15      4.41 o 
  -3  24   2        0.44       -0.24      2.34 o 
  -2  24   2        8.57        8.53      2.51 o 
  -1  24   2        3.03        1.35      1.84 o 
   0  24   2       24.61       22.81      2.65 o 
   1  24   2        0.83       -0.87      1.82 o 
   2  24   2       11.31       14.19      2.62 o 
   3  24   2        8.64        9.81      2.50 o 
  -3  25   2        0.34        0.52      3.36 o 
  -2  25   2       14.20        9.01      2.52 o 
  -1  25   2        8.86        7.08      2.31 o 
   0  25   2       54.89       60.91      4.01 o 
   1  25   2       43.97       42.72      3.33 o 
   2  25   2       49.35       56.97      4.76 o 
   3  25   2        3.05        1.41      3.22 o 
  -2  26   2       32.54       37.63      4.18 o 
  -1  26   2       10.62       10.29      2.61 o 
   0  26   2        0.99        1.07      2.05 o 
   1  26   2        9.59       10.56      2.46 o 
   2  26   2       45.87       55.54      4.16 o 
  -2  27   2       16.86       17.59      3.34 o 
  -1  27   2       24.21       24.34      3.25 o 
   0  27   2        0.24        1.38      2.31 o 
   1  27   2       20.64       24.80      2.90 o 
   2  27   2       34.27       36.22      3.77 o 
  -1  28   2        5.33        3.66      2.59 o 
   0  28   2        5.13        6.87      2.47 o 
   1  28   2        4.34        3.87      2.53 o 
  -5   0   3        0.04        0.65      4.36 o 
  -3   0   3     1660.08     1718.98     36.44 o 
  -1   0   3     1215.16     1298.47     14.65 o 
   1   0   3     5615.48     5942.34     60.42 o 
   3   0   3      540.72      524.62      9.91 o 
   5   0   3      127.05      127.65     11.35 o 
  -6   1   3       17.68       10.96      7.75 o 
  -5   1   3        3.10        4.05      3.23 o 
  -4   1   3       86.92       88.57      5.61 o 
  -3   1   3      338.33      366.24      6.10 o 
  -2   1   3       29.77       33.29      1.47 o 
  -1   1   3       18.99        9.70      0.73 o 
   0   1   3     1778.16     1760.60     13.11 o 
   1   1   3        2.61        3.17      0.96 o 
   2   1   3     2191.88     2219.44     15.26 o 
   3   1   3       12.75       15.70      1.06 o 
   4   1   3      319.06      300.57     10.65 o 
   5   1   3       37.67       37.41      5.39 o 
   6   1   3        9.32        2.18      5.02 o 
  -6   2   3        7.86        6.84      4.40 o 
  -5   2   3        1.61       -0.59      3.04 o 
  -4   2   3      334.41      327.11      7.94 o 
  -3   2   3      100.20       97.89      3.01 o 
  -2   2   3      452.85      481.85      5.97 o 
  -1   2   3     2180.99     2187.02     17.71 o 
   0   2   3      167.39      151.03      2.20 o 
   1   2   3     1530.33     1553.22     12.79 o 
   2   2   3     1121.60     1274.34      9.84 o 
   3   2   3      560.40      549.84      5.22 o 
   4   2   3      904.82      872.39     25.42 o 
   5   2   3        0.78       -3.04      3.04 o 
   6   2   3        0.21       -2.40      5.24 o 
  -6   3   3       91.94      118.20     12.22 o 
  -5   3   3       66.00       73.45      7.16 o 
  -4   3   3      128.11      115.54      4.76 o 
  -3   3   3      578.51      615.96      9.07 o 
  -2   3   3       16.27       19.04      1.00 o 
  -1   3   3      214.53      218.65      2.95 o 
   0   3   3    10308.06     9860.12     87.86 o 
   1   3   3      595.83      595.42      5.74 o 
   2   3   3      171.73      187.02      2.75 o 
   3   3   3      153.02      169.32      2.49 o 
   4   3   3      438.68      420.15      8.21 o 
   5   3   3        0.00       -3.71      3.71 o 
   6   3   3       34.61       36.66      8.73 o 
  -6   4   3        6.07       13.31      6.55 o 
  -5   4   3      134.40      113.27      8.64 o 
  -4   4   3      572.88      597.61     11.86 o 
  -3   4   3      305.75      302.64      5.74 o 
  -2   4   3      520.81      506.14      6.58 o 
  -1   4   3       27.29       32.19      1.07 o 
   0   4   3      755.28      743.76      6.39 o 
   1   4   3      217.03      230.50      3.33 o 
   2   4   3     1766.93     1787.29     13.09 o 
   3   4   3      710.40      716.54      6.31 o 
   4   4   3      463.27      478.83      9.13 o 
   5   4   3        2.36        4.15      4.58 o 
   6   4   3        2.76        6.55      5.89 o 
  -6   5   3       72.38       76.81     11.56 o 
  -5   5   3       57.29       42.33      7.86 o 
  -4   5   3       13.16       13.55      3.91 o 
  -3   5   3        0.01        0.65      0.76 o 
  -2   5   3      887.51      875.94     10.28 o 
  -1   5   3       19.65       15.44      0.98 o 
   0   5   3      107.93       96.19      1.83 o 
   1   5   3     3900.77     3982.12     30.90 o 
   2   5   3       67.70       67.41      1.72 o 
   3   5   3       46.88       55.14      1.46 o 
   4   5   3        6.93        8.64      1.29 o 
   5   5   3      134.32      143.14     12.00 o 
   6   5   3       65.20       77.24     11.13 o 
  -6   6   3        2.87        2.84      5.24 o 
  -5   6   3      294.28      277.55     17.02 o 
  -4   6   3       36.31       47.94      4.16 o 
  -3   6   3       92.49       83.37      2.22 o 
  -2   6   3     1221.94     1317.14     14.74 o 
  -1   6   3       44.27       43.96      2.81 o 
   0   6   3     1133.99     1186.94     11.18 o 
   1   6   3     1700.36     1832.19     20.15 o 
   2   6   3     1574.71     1621.75     14.76 o 
   3   6   3      518.59      517.52      5.06 o 
   4   6   3       94.05       97.48      3.75 o 
   5   6   3      171.15      178.49     13.31 o 
   6   6   3        0.33        7.64      5.45 o 
  -6   7   3        6.96       13.75      6.33 o 
  -5   7   3       20.35       27.49      7.20 o 
  -4   7   3       28.96       24.18      3.35 o 
  -3   7   3       37.86       37.31      1.80 o 
  -2   7   3      181.72      219.29      3.37 o 
  -1   7   3      442.16      391.97      4.37 o 
   0   7   3     2048.41     2032.02     19.71 o 
   1   7   3     3599.59     3646.26     33.77 o 
   2   7   3       65.84       68.33      2.09 o 
   3   7   3        3.19        2.65      0.80 o 
   4   7   3      431.68      416.91     11.40 o 
   5   7   3      186.90      178.49     13.31 o 
   6   7   3        5.36       12.44      6.33 o 
  -6   8   3        9.52       -1.75      5.02 o 
  -5   8   3        6.26       10.04      5.45 o 
  -4   8   3      371.50      332.19     16.36 o 
  -3   8   3      155.67      165.74      3.56 o 
  -2   8   3      316.81      289.41      3.70 o 
  -1   8   3      982.57      989.09      9.01 o 
   0   8   3     1222.77     1229.81     12.94 o 
   1   8   3      593.18      648.16      7.90 o 
   2   8   3      103.91      102.20      2.77 o 
   3   8   3      442.85      457.54      5.20 o 
   4   8   3      802.71      783.48     13.12 o 
   5   8   3      159.65      153.83     12.44 o 
   6   8   3        0.45        2.62      5.45 o 
  -6   9   3       20.22       15.71      6.55 o 
  -5   9   3        7.01        6.11      5.24 o 
  -4   9   3       11.66       13.71      4.58 o 
  -3   9   3      107.66      103.46      3.06 o 
  -2   9   3       11.41       16.46      1.08 o 
  -1   9   3      308.21      317.44      4.05 o 
   0   9   3      352.17      336.78      5.80 o 
   1   9   3      633.48      640.60      7.98 o 
   2   9   3        0.08        0.24      0.86 o 
   3   9   3       38.50       43.52      3.26 o 
   4   9   3       32.37       30.69      2.98 o 
   5   9   3       53.01       59.35      9.38 o 
   6   9   3       35.47       40.15      9.16 o 
  -6  10   3        0.08        0.44      5.02 o 
  -5  10   3        3.85        6.55      4.58 o 
  -4  10   3      210.69      226.41      6.10 o 
  -3  10   3      310.32      292.83      5.44 o 
  -2  10   3        2.12        2.86      0.83 o 
  -1  10   3        0.01       -0.27      0.73 o 
   0  10   3        8.30        8.08      1.38 o 
   1  10   3        3.94        6.58      1.17 o 
   2  10   3       28.71       24.34      1.68 o 
   3  10   3       27.14       22.88      1.77 o 
   4  10   3      110.14       98.09      5.35 o 
   5  10   3        3.17        4.18      3.49 o 
   6  10   3        1.01        0.00      5.67 o 
  -6  11   3        8.92       11.56      6.33 o 
  -5  11   3        3.28        0.44      4.36 o 
  -4  11   3       29.26       33.26      2.94 o 
  -3  11   3       88.76       94.90      3.28 o 
  -2  11   3       28.32       26.27      1.45 o 
  -1  11   3       43.12       45.09      1.89 o 
   0  11   3     1509.00     1506.62     17.96 o 
   1  11   3      117.77       98.19      2.95 o 
   2  11   3      258.87      264.18      4.79 o 
   3  11   3      102.13       94.47      3.71 o 
   4  11   3      368.08      352.05      9.72 o 
   5  11   3       15.70       12.77      2.73 o 
  -6  12   3       21.40       15.27      6.76 o 
  -5  12   3        0.28        0.87      4.58 o 
  -4  12   3      142.84      131.69      8.73 o 
  -3  12   3       66.26       70.94      5.03 o 
  -2  12   3        0.79        1.40      0.83 o 
  -1  12   3       86.00       92.70      2.66 o 
   0  12   3       32.56       37.39      2.00 o 
   1  12   3       65.24       69.79      4.06 o 
   2  12   3      465.13      465.32      6.90 o 
   3  12   3       77.81       96.08      3.68 o 
   4  12   3       11.35       10.14      2.78 o 
   5  12   3      102.18      122.08      6.16 o 
  -5  13   3       60.91       60.00      9.82 o 
  -4  13   3       30.84       32.83      5.02 o 
  -3  13   3       56.64       59.36      3.79 o 
  -2  13   3      153.82      173.52      3.91 o 
  -1  13   3      216.91      208.27      3.94 o 
   0  13   3      446.10      429.82      7.27 o 
   1  13   3     1147.45     1130.90     13.43 o 
   2  13   3      710.43      685.16      9.15 o 
   3  13   3      576.53      529.28     10.06 o 
   4  13   3       43.31       38.16      4.14 o 
   5  13   3       71.39       77.76      5.45 o 
  -5  14   3        2.99        2.84      5.45 o 
  -4  14   3      266.07      272.80      8.44 o 
  -3  14   3      750.69      695.59     14.96 o 
  -2  14   3       21.72       21.11      1.57 o 
  -1  14   3       62.14       60.38      3.21 o 
   0  14   3        1.18        2.39      1.18 o 
   1  14   3        3.92        0.73      1.26 o 
   2  14   3      293.22      285.39      6.24 o 
   3  14   3      770.76      778.53     13.27 o 
   4  14   3       34.02       35.62      5.56 o 
   5  14   3       22.85       24.42      3.81 o 
  -5  15   3       20.09       21.52      2.80 o 
  -4  15   3       46.99       50.69      6.22 o 
  -3  15   3        0.78        3.45      1.43 o 
  -2  15   3      271.70      266.16      5.26 o 
  -1  15   3        7.15        4.35      1.21 o 
   0  15   3      227.38      232.72      4.67 o 
   1  15   3       15.68       14.06      1.69 o 
   2  15   3      667.28      677.74     10.73 o 
   3  15   3      307.49      307.28      7.67 o 
   4  15   3       71.42       69.76      5.55 o 
   5  15   3       19.74       26.62      4.58 o 
  -5  16   3        7.27        6.11      2.62 o 
  -4  16   3      164.31      156.81      6.97 o 
  -3  16   3      255.38      247.74      7.78 o 
  -2  16   3      281.87      294.03      5.76 o 
  -1  16   3      170.69      158.34      4.78 o 
   0  16   3        0.93        0.05      1.18 o 
   1  16   3       86.41       79.60      3.25 o 
   2  16   3       85.12       87.37      3.72 o 
   3  16   3      151.40      139.33      6.30 o 
   4  16   3       36.91       39.26      2.88 o 
   5  16   3        0.57       -0.44      3.05 o 
  -5  17   3        0.27       -2.40      2.40 o 
  -4  17   3        3.21        6.47      2.82 o 
  -3  17   3      106.79      103.63      4.44 o 
  -2  17   3      179.40      191.52      4.86 o 
  -1  17   3        0.14       -1.31      1.31 o 
   0  17   3      173.24      160.45      4.16 o 
   1  17   3      261.33      276.69      6.30 o 
   2  17   3       29.54       37.47      2.69 o 
   3  17   3       35.70       38.06      3.06 o 
   4  17   3       23.92       28.53      4.54 o 
   5  17   3       10.46       12.66      4.36 o 
  -5  18   3        6.07        8.73      3.49 o 
  -4  18   3        3.95       -0.89      2.57 o 
  -3  18   3       22.30       20.01      2.27 o 
  -2  18   3      450.69      459.17      9.33 o 
  -1  18   3      135.03      137.90      4.26 o 
   0  18   3        1.67       -0.54      1.40 o 
   1  18   3       52.61       59.07      3.04 o 
   2  18   3       93.64       92.20      3.73 o 
   3  18   3      123.76      119.08      4.83 o 
   4  18   3       45.21       54.77      5.25 o 
  -4  19   3       37.53       35.35      5.67 o 
  -3  19   3        2.72        4.34      2.08 o 
  -2  19   3       57.64       56.63      3.63 o 
  -1  19   3       55.06       51.87      3.00 o 
   0  19   3       11.68        8.26      1.82 o 
   1  19   3       88.35       76.19      3.52 o 
   2  19   3       16.28       13.53      2.01 o 
   3  19   3        3.64        5.10      2.10 o 
   4  19   3       10.74        7.67      2.30 o 
  -4  20   3       16.55       23.78      5.02 o 
  -3  20   3        1.15       -1.61      1.61 o 
  -2  20   3        1.80        2.29      1.97 o 
  -1  20   3      457.21      438.21      7.60 o 
   0  20   3        0.14        1.15      1.58 o 
   1  20   3      235.17      230.86      6.75 o 
   2  20   3       10.91        8.51      2.03 o 
   3  20   3      104.08      104.48      4.99 o 
   4  20   3        0.62        0.66      2.02 o 
  -4  21   3       41.44       37.09      6.11 o 
  -3  21   3       33.23       30.93      4.00 o 
  -2  21   3        8.60       11.01      2.37 o 
  -1  21   3        7.36        8.43      2.04 o 
   0  21   3        0.38        0.64      1.65 o 
   1  21   3      129.13      134.03      5.24 o 
   2  21   3       14.22       14.72      3.24 o 
   3  21   3       71.24       75.75      4.49 o 
   4  21   3        7.46       10.96      3.10 o 
  -4  22   3        4.03       10.26      4.58 o 
  -3  22   3        3.13       -0.60      2.30 o 
  -2  22   3      122.39      118.29      5.31 o 
  -1  22   3        0.13       -0.04      1.66 o 
   0  22   3       41.38       38.59      3.00 o 
   1  22   3        6.02        7.62      3.19 o 
   2  22   3       43.23       46.25      3.86 o 
   3  22   3       43.99       51.54      4.04 o 
   4  22   3       54.31       61.32      4.36 o 
  -3  23   3        0.90       -2.08      2.08 o 
  -2  23   3       97.37       90.81      5.00 o 
  -1  23   3       64.85       66.80      4.10 o 
   0  23   3       74.01       71.33      3.81 o 
   1  23   3        0.19        1.22      1.88 o 
   2  23   3       26.29       26.74      3.29 o 
   3  23   3        1.23        0.17      2.52 o 
  -3  24   3       20.84       20.69      3.32 o 
  -2  24   3       20.25       28.03      3.38 o 
  -1  24   3        9.71       13.29      2.53 o 
   0  24   3       30.16       33.02      3.03 o 
   1  24   3       12.36        8.94      2.18 o 
   2  24   3       66.92       63.96      4.66 o 
   3  24   3       22.46       26.32      3.37 o 
  -3  25   3        0.09        0.59      2.56 o 
  -2  25   3        1.23        0.22      2.31 o 
  -1  25   3       35.66       36.09      3.31 o 
   0  25   3       25.40       22.13      2.75 o 
   1  25   3       38.54       32.03      3.05 o 
   2  25   3        3.36        2.93      2.57 o 
  -2  26   3       13.98       13.73      2.98 o 
  -1  26   3        6.26       -0.19      2.30 o 
   0  26   3        0.23       -2.09      2.09 o 
   1  26   3       18.31       16.92      2.89 o 
   2  26   3        2.30        0.64      4.31 o 
  -2  27   3        0.46       -2.30      2.30 o 
  -1  27   3        3.80        2.77      3.12 o 
   0  27   3        1.02        2.51      2.59 o 
   1  27   3        6.54        9.85      2.74 o 
  -1  28   3        3.27       -1.62      2.57 o 
   0  28   3        0.89       -2.21      2.21 o 
  -6   0   4       11.28        6.98      6.11 o 
  -4   0   4     1816.23     1848.89     33.38 o 
  -2   0   4      105.53       98.41      3.63 o 
   0   0   4     1005.97     1006.69     11.59 o 
   2   0   4     1118.72     1165.14     19.75 o 
   4   0   4      105.97       99.85      5.16 o 
   6   0   4        9.17       -1.31      6.55 o 
  -6   1   4       84.15       87.61      8.64 o 
  -5   1   4        0.94       -4.15      4.15 o 
  -4   1   4        3.50        5.41      3.04 o 
  -3   1   4        0.95        1.73      1.17 o 
  -2   1   4        2.27        2.60      0.67 o 
  -1   1   4      910.61      835.48      7.10 o 
   0   1   4      989.41      923.21      7.61 o 
   1   1   4       16.51       13.39      0.87 o 
   2   1   4      655.40      698.21      6.10 o 
   3   1   4      273.11      284.77      3.46 o 
   4   1   4      182.48      176.62      4.44 o 
   5   1   4       33.74       33.97     10.36 o 
   6   1   4       42.28       27.93      8.51 o 
  -6   2   4        3.52        6.28      4.29 o 
  -5   2   4      279.83      274.74     19.64 o 
  -4   2   4      324.11      339.90      8.51 o 
  -3   2   4      118.19      122.93      3.76 o 
  -2   2   4       53.28       60.61      2.15 o 
  -1   2   4     1038.25     1121.32      8.74 o 
   0   2   4      116.70      113.04      2.15 o 
   1   2   4        1.14        3.25      0.90 o 
   2   2   4      407.81      460.41      5.84 o 
   3   2   4      366.19      380.77      5.24 o 
   4   2   4        8.63        8.58      1.80 o 
   5   2   4        8.11        4.50      8.95 o 
   6   2   4        4.09       -5.24      5.24 o 
  -6   3   4        2.40        5.39      4.09 o 
  -5   3   4       17.49       11.87      4.31 o 
  -4   3   4       21.67       19.40      2.89 o 
  -3   3   4      127.63      120.62      4.01 o 
  -2   3   4        1.30        3.14      0.65 o 
  -1   3   4        9.89        1.86      0.67 o 
   0   3   4      275.94      303.06      3.98 o 
   1   3   4      312.42      303.94      4.50 o 
   2   3   4       67.39       61.10      1.70 o 
   3   3   4      102.68       98.75      1.85 o 
   4   3   4       10.90        9.56      2.13 o 
   5   3   4      227.70      218.85     13.96 o 
   6   3   4        6.39       13.31      6.76 o 
  -6   4   4        8.25       10.91      6.11 o 
  -5   4   4      219.72      200.89     10.36 o 
  -4   4   4        2.60        0.20      1.95 o 
  -3   4   4      637.66      699.13     12.13 o 
  -2   4   4      212.31      228.63      5.18 o 
  -1   4   4     1272.97     1332.65     11.44 o 
   0   4   4      344.60      389.28      6.11 o 
   1   4   4     1055.90      981.44     10.59 o 
   2   4   4      258.67      259.63      3.37 o 
   3   4   4      315.53      309.63      3.73 o 
   4   4   4       58.65       65.97      4.10 o 
   5   4   4        2.36        3.49      4.58 o 
   6   4   4        0.29        9.16      6.33 o 
  -6   5   4       13.20       32.29      8.29 o 
  -5   5   4       36.49       31.64      7.64 o 
  -4   5   4        9.33        5.49      2.46 o 
  -3   5   4      157.85      160.95      3.71 o 
  -2   5   4       38.00       32.34      1.57 o 
  -1   5   4      316.65      353.63      4.70 o 
   0   5   4      199.91      199.95      3.54 o 
   1   5   4       99.90      121.18      3.46 o 
   2   5   4      569.75      606.54      6.53 o 
   3   5   4       32.27       36.29      1.45 o 
   4   5   4      277.61      277.96      8.07 o 
   5   5   4       83.66      102.12     10.91 o 
   6   5   4        1.99        3.93      5.45 o 
  -6   6   4       79.46       77.46     11.78 o 
  -5   6   4       17.40       18.55      6.55 o 
  -4   6   4      180.98      181.66      7.38 o 
  -3   6   4        0.11       -0.52      0.70 o 
  -2   6   4      388.22      399.38      4.73 o 
  -1   6   4       87.14       98.50      2.55 o 
   0   6   4     3289.78     3298.76     30.80 o 
   1   6   4     1464.27     1534.84     15.70 o 
   2   6   4     2697.65     2667.51     22.03 o 
   3   6   4       29.07       31.17      1.57 o 
   4   6   4      162.11      157.78      6.94 o 
   5   6   4        7.87       18.33      6.11 o 
   6   6   4      108.02      120.01     13.53 o 
  -6   7   4        7.29       20.29      6.98 o 
  -5   7   4       41.46       42.55      8.07 o 
  -4   7   4      230.40      232.57      8.49 o 
  -3   7   4       26.43       34.46      5.45 o 
  -2   7   4       47.05       58.07      1.57 o 
  -1   7   4        0.47        0.71      0.81 o 
   0   7   4      764.00      723.19      8.60 o 
   1   7   4      983.63     1014.51     11.26 o 
   2   7   4      189.12      185.42      3.78 o 
   3   7   4        0.25        0.38      0.83 o 
   4   7   4      322.70      309.51      9.59 o 
   5   7   4        2.22        4.81      1.82 o 
   6   7   4      101.50      123.94     13.75 o 
  -6   8   4        9.56       14.18      7.42 o 
  -5   8   4       37.90       30.11      7.20 o 
  -4   8   4       95.07      115.07      6.29 o 
  -3   8   4      174.02      165.76      3.74 o 
  -2   8   4        1.34        0.66      0.65 o 
  -1   8   4      210.84      224.80      3.64 o 
   0   8   4      491.14      533.58      7.88 o 
   1   8   4     1434.87     1476.81     15.51 o 
   2   8   4      727.44      760.65      9.25 o 
   3   8   4      116.75      116.13      2.79 o 
   4   8   4      310.37      326.78      8.30 o 
   5   8   4        0.02        0.15      1.81 o 
   6   8   4        0.22        1.09      5.67 o 
  -6   9   4        2.51        0.44      5.67 o 
  -5   9   4       10.59        3.49      5.02 o 
  -4   9   4        8.47       10.32      4.91 o 
  -3   9   4      173.32      154.98      3.78 o 
  -2   9   4      112.25      103.30      2.20 o 
  -1   9   4       10.70       11.54      1.22 o 
   0   9   4      402.88      427.75      6.97 o 
   1   9   4       38.51       34.68      3.77 o 
   2   9   4        4.00        3.66      1.71 o 
   3   9   4       29.46       25.40      1.99 o 
   4   9   4       76.35       86.13      4.56 o 
   5   9   4      101.68       90.42      5.13 o 
  -6  10   4        0.09        5.67      5.67 o 
  -5  10   4      135.37      131.79     13.53 o 
  -4  10   4       10.53        9.08      1.76 o 
  -3  10   4      333.90      328.00      7.98 o 
  -2  10   4       10.93       11.77      1.15 o 
  -1  10   4        4.82        4.57      0.97 o 
   0  10   4      312.47      321.76      6.02 o 
   1  10   4       57.36       53.09      2.74 o 
   2  10   4      169.57      174.29      3.92 o 
   3  10   4      636.08      647.91      9.64 o 
   4  10   4       14.77       13.74      3.71 o 
   5  10   4        0.02        0.15      2.15 o 
  -6  11   4       32.50       40.80      9.16 o 
  -5  11   4      106.31      105.83     12.66 o 
  -4  11   4       63.08       70.11      5.02 o 
  -3  11   4      111.94      107.55      4.27 o 
  -2  11   4      136.70      146.47      2.85 o 
  -1  11   4       29.55       39.23      1.98 o 
   0  11   4       72.98       66.82      4.31 o 
   1  11   4      523.80      539.06      8.58 o 
   2  11   4       35.33       42.95      2.36 o 
   3  11   4       32.00       32.84      3.09 o 
   4  11   4       36.45       39.40      2.52 o 
   5  11   4        1.89        1.66      2.41 o 
  -5  12   4       22.57       21.82      6.98 o 
  -4  12   4      714.95      697.16     14.47 o 
  -3  12   4      136.31      111.19      4.52 o 
  -2  12   4       16.56       15.00      1.41 o 
  -1  12   4       32.68       27.19      1.70 o 
   0  12   4       27.67       30.17      3.42 o 
   1  12   4       31.29       32.10      2.48 o 
   2  12   4      408.40      420.88      7.29 o 
   3  12   4       14.39       13.66      1.97 o 
   4  12   4      102.67      111.61      4.03 o 
   5  12   4        3.44       -1.67      2.34 o 
  -5  13   4        2.52        1.31      5.02 o 
  -4  13   4       63.07       54.84      4.80 o 
  -3  13   4        6.82        8.59      2.75 o 
  -2  13   4       92.27       93.68      4.18 o 
  -1  13   4      107.74      101.82      2.93 o 
   0  13   4      111.80       95.00      3.66 o 
   1  13   4      102.62      107.22      7.68 o 
   2  13   4       91.54       79.04      3.69 o 
   3  13   4       59.35       56.91      3.71 o 
   4  13   4       24.59       28.65      2.46 o 
   5  13   4        7.61        8.53      3.14 o 
  -5  14   4        7.95        3.71      5.67 o 
  -4  14   4       28.96       39.11      3.87 o 
  -3  14   4       22.94       19.80      2.73 o 
  -2  14   4       13.53       17.69      1.60 o 
  -1  14   4      393.16      387.15      5.89 o 
   0  14   4       32.93       25.29      2.06 o 
   1  14   4       57.23       63.22      3.39 o 
   2  14   4       54.14       53.45      3.26 o 
   3  14   4       21.47       20.25      2.73 o 
   4  14   4      135.30      136.16      4.72 o 
   5  14   4        2.18        6.45      3.06 o 
  -5  15   4        1.98        4.36      5.02 o 
  -4  15   4        0.15        0.44      2.18 o 
  -3  15   4       65.15       72.17      3.78 o 
  -2  15   4      163.70      160.04      5.44 o 
  -1  15   4      246.03      253.34      5.61 o 
   0  15   4       21.42       22.02      2.03 o 
   1  15   4      134.53      148.17      6.46 o 
   2  15   4        2.90        1.02      1.65 o 
   3  15   4      215.99      208.22      7.13 o 
   4  15   4        1.38        6.79      1.86 o 
   5  15   4       69.34       80.51      6.26 o 
  -5  16   4      138.93      136.16      6.76 o 
  -4  16   4        0.03       -0.34      3.38 o 
  -3  16   4       55.55       62.74      3.16 o 
  -2  16   4      171.28      161.75      4.44 o 
  -1  16   4      270.14      272.02      5.70 o 
   0  16   4        0.00       -1.19      1.19 o 
   1  16   4      717.52      682.67      9.98 o 
   2  16   4       47.77       53.92      3.44 o 
   3  16   4       22.35       32.18      4.86 o 
   4  16   4       12.04       11.56      2.24 o 
   5  16   4        4.18        6.98      3.93 o 
  -5  17   4        5.85        9.82      3.05 o 
  -4  17   4       42.42       30.36      6.55 o 
  -3  17   4       68.37       74.97      3.54 o 
  -2  17   4       61.67       55.24      3.13 o 
  -1  17   4        0.10       -1.41      1.41 o 
   0  17   4      145.19      144.03      4.36 o 
   1  17   4      167.98      187.10      9.26 o 
   2  17   4      296.72      306.30      7.62 o 
   3  17   4        0.01        0.04      2.02 o 
   4  17   4       33.40       34.32      3.14 o 
  -5  18   4        6.38       16.80      3.93 o 
  -4  18   4      170.99      191.47      8.17 o 
  -3  18   4      126.86      120.67      4.40 o 
  -2  18   4      105.58       96.01      5.26 o 
  -1  18   4       16.06       11.96      2.04 o 
   0  18   4       54.12       45.91      3.02 o 
   1  18   4        8.60       11.74      2.00 o 
   2  18   4      345.02      338.44      6.92 o 
   3  18   4      163.58      175.06      5.68 o 
   4  18   4       10.10       10.86      2.47 o 
  -4  19   4        0.05        6.13      3.10 o 
  -3  19   4       50.12       46.79      3.62 o 
  -2  19   4        0.39        0.65      2.17 o 
  -1  19   4      120.94      113.34      4.50 o 
   0  19   4        1.56        1.63      1.73 o 
   1  19   4      223.58      206.00      7.49 o 
   2  19   4      509.04      520.10      9.07 o 
   3  19   4        0.64        1.22      3.28 o 
   4  19   4       64.65       69.83      7.36 o 
  -4  20   4        4.03        2.01      3.03 o 
  -3  20   4       90.88       87.70      6.17 o 
  -2  20   4       47.76       49.15      3.59 o 
  -1  20   4        3.50        1.49      1.98 o 
   0  20   4      116.29      114.80      4.70 o 
   1  20   4       19.85       20.23      2.40 o 
   2  20   4       23.84       33.04      2.90 o 
   3  20   4        0.41       -0.46      2.05 o 
   4  20   4       21.37       25.08      3.29 o 
  -4  21   4        0.01        0.87      3.71 o 
  -3  21   4        6.75        5.64      2.58 o 
  -2  21   4        1.56        4.74      2.12 o 
  -1  21   4        0.01       -0.64      1.69 o 
   0  21   4       90.09       87.83      4.30 o 
   1  21   4       69.57       66.27      4.20 o 
   2  21   4        1.83        2.88      2.14 o 
   3  21   4       13.30       19.02      3.01 o 
   4  21   4       36.85       32.30      5.66 o 
  -4  22   4        0.16       -3.49      3.49 o 
  -3  22   4       58.82       53.36      4.50 o 
  -2  22   4        0.80       -0.98      2.00 o 
  -1  22   4        1.26       -0.73      1.79 o 
   0  22   4       35.55       34.72      3.09 o 
   1  22   4      132.34      133.80      5.66 o 
   2  22   4        0.61       -1.04      2.05 o 
   3  22   4       63.88       64.46      4.55 o 
  -3  23   4        0.27       -0.97      2.07 o 
  -2  23   4        3.19        3.31      2.24 o 
  -1  23   4       15.84       12.24      2.53 o 
   0  23   4       31.63       41.64      3.44 o 
   1  23   4       34.52       34.91      3.23 o 
   2  23   4        8.76        7.72      2.72 o 
   3  23   4        5.36        6.41      2.70 o 
  -3  24   4        2.00       -2.10      2.32 o 
  -2  24   4       15.80       21.02      3.12 o 
  -1  24   4        9.83        6.45      2.33 o 
   0  24   4      311.58      316.44      8.49 o 
   1  24   4        5.38        2.08      2.39 o 
   2  24   4        0.77       -0.51      3.31 o 
   3  24   4       24.33       22.81      3.40 o 
  -2  25   4       14.43       19.17      3.26 o 
  -1  25   4        2.46       -0.05      2.31 o 
   0  25   4       26.76       34.63      3.38 o 
   1  25   4      126.89      113.13      5.41 o 
   2  25   4        0.16       -2.11      2.42 o 
  -2  26   4        0.03       -2.32      2.32 o 
  -1  26   4        0.02       -0.87      2.39 o 
   0  26   4        1.28        0.66      2.40 o 
   1  26   4        1.41        3.71      2.49 o 
   2  26   4       22.51       28.34      3.85 o 
  -1  27   4       24.39       25.40      3.70 o 
   0  27   4        8.86       13.10      2.84 o 
   1  27   4        0.43        2.90      2.46 o 
  -5   0   5      198.51      217.33     15.27 o 
  -3   0   5        0.76        2.69      2.07 o 
  -1   0   5       37.09       32.21      2.08 o 
   1   0   5        0.37        0.40      1.09 o 
   3   0   5       67.59       57.52      2.54 o 
   5   0   5        4.38        4.58      5.45 o 
  -6   1   5       33.29       33.12      6.39 o 
  -5   1   5        1.85        3.46      3.76 o 
  -4   1   5       83.98       74.95      4.78 o 
  -3   1   5     1814.84     1828.11     21.54 o 
  -2   1   5      597.57      610.99      6.55 o 
  -1   1   5     1449.14     1452.16     11.80 o 
   0   1   5      333.93      344.69      3.84 o 
   1   1   5       19.26       15.86      1.16 o 
   2   1   5       71.44       65.57      1.81 o 
   3   1   5       35.77       33.51      1.37 o 
   4   1   5       96.97       86.57      3.25 o 
   5   1   5      153.49      145.67     16.47 o 
   6   1   5       11.50        2.84      6.98 o 
  -6   2   5      123.95      114.43     10.18 o 
  -5   2   5      252.36      258.26     11.73 o 
  -4   2   5        4.56        4.04      2.25 o 
  -3   2   5       30.08       32.16      4.00 o 
  -2   2   5        3.75        3.55      0.73 o 
  -1   2   5     2002.75     2207.62     18.21 o 
   0   2   5      279.52      266.06      3.75 o 
   1   2   5      374.44      328.66      4.33 o 
   2   2   5      228.71      218.89      3.37 o 
   3   2   5        0.01       -0.67      0.68 o 
   4   2   5        8.76        8.92      1.70 o 
   5   2   5        2.99        0.00      4.80 o 
   6   2   5       11.85       -3.49      6.11 o 
  -6   3   5       29.43       34.81     12.55 o 
  -5   3   5       17.56       11.52      4.30 o 
  -4   3   5      200.57      194.75      6.76 o 
  -3   3   5      117.25      111.33      3.07 o 
  -2   3   5      320.89      304.04      6.78 o 
  -1   3   5       18.98       21.47      1.18 o 
   0   3   5       96.80      120.67      2.88 o 
   1   3   5      158.49      159.37      2.88 o 
   2   3   5       97.20       89.29      2.27 o 
   3   3   5       40.63       43.05      1.61 o 
   4   3   5      351.69      332.41      6.78 o 
   5   3   5        1.03        6.11      5.02 o 
   6   3   5       17.51        5.45      6.33 o 
  -6   4   5       29.79       30.55      8.73 o 
  -5   4   5        0.13       -0.62      3.14 o 
  -4   4   5       13.94       26.10      3.28 o 
  -3   4   5       14.10       14.05      1.50 o 
  -2   4   5      158.05      189.66      3.51 o 
  -1   4   5       75.89       76.19      2.05 o 
   0   4   5     1136.85     1125.86     12.75 o 
   1   4   5     2128.41     2225.67     22.52 o 
   2   4   5        2.76        5.16      0.90 o 
   3   4   5       29.35       30.47      1.44 o 
   4   4   5        0.40       -1.22      2.13 o 
   5   4   5       66.98       66.99      9.16 o 
   6   4   5       16.24       22.69      7.86 o 
  -6   5   5       12.64       10.04      6.76 o 
  -5   5   5       27.88       37.53      7.86 o 
  -4   5   5       72.60       74.88      5.66 o 
  -3   5   5      185.20      188.47      5.39 o 
  -2   5   5       43.70       49.64      1.68 o 
  -1   5   5        0.99        3.73      0.77 o 
   0   5   5      105.07      139.00      3.56 o 
   1   5   5      215.24      233.80      4.76 o 
   2   5   5      127.83      148.25      2.88 o 
   3   5   5       92.39       91.94      2.25 o 
   4   5   5      143.83      143.21      4.80 o 
   5   5   5      251.87      247.94      7.31 o 
   6   5   5        0.71        8.95      6.11 o 
  -6   6   5        0.02        1.53      5.24 o 
  -5   6   5        2.21        0.87      4.36 o 
  -4   6   5       23.53       24.04      3.72 o 
  -3   6   5       27.35       33.17      1.78 o 
  -2   6   5      670.69      762.14      7.24 o 
  -1   6   5      778.87      800.22      7.94 o 
   0   6   5      467.30      528.63      7.88 o 
   1   6   5      454.82      405.50      6.75 o 
   2   6   5        0.96        1.53      0.96 o 
   3   6   5       52.46       55.84      2.07 o 
   4   6   5        7.53        7.06      2.74 o 
   5   6   5       84.63       75.07      5.67 o 
  -6   7   5        1.07        4.36      5.67 o 
  -5   7   5       15.44       13.53      5.67 o 
  -4   7   5       28.55       24.23      3.82 o 
  -3   7   5      422.34      436.45      6.28 o 
  -2   7   5        7.79        8.47      0.89 o 
  -1   7   5        8.32       10.65      1.10 o 
   0   7   5      380.87      429.62      6.95 o 
   1   7   5      992.44     1038.19     13.31 o 
   2   7   5      732.11      763.55      9.48 o 
   3   7   5      517.74      497.53      7.97 o 
   4   7   5       86.90       84.00      3.71 o 
   5   7   5      134.81      133.41      6.04 o 
  -6   8   5        1.23        6.11      6.11 o 
  -5   8   5      148.35      166.92     13.75 o 
  -4   8   5      194.22      200.56      9.93 o 
  -3   8   5       15.39       14.28      1.54 o 
  -2   8   5        7.89       10.33      1.18 o 
  -1   8   5      633.83      617.84      7.93 o 
   0   8   5      634.28      552.02      9.02 o 
   1   8   5     2260.21     2344.41     26.29 o 
   2   8   5      151.24      155.49      3.79 o 
   3   8   5       15.61       15.26      1.85 o 
   4   8   5      155.28      150.19      7.21 o 
   5   8   5       63.15       65.86      7.64 o 
  -6   9   5        7.93       12.00      6.55 o 
  -5   9   5       56.98       44.51      8.73 o 
  -4   9   5      230.26      207.34      8.75 o 
  -3   9   5       21.66       25.52      3.60 o 
  -2   9   5       35.08       32.13      2.11 o 
  -1   9   5      272.25      285.85      4.90 o 
   0   9   5       36.71       37.65      2.38 o 
   1   9   5      655.19      677.99     10.00 o 
   2   9   5      495.22      513.23      8.34 o 
   3   9   5       81.12       84.41      3.65 o 
   4   9   5      181.39      173.57      4.63 o 
   5   9   5       25.72       30.11      3.73 o 
  -6  10   5       30.74       45.17      9.60 o 
  -5  10   5        7.83        0.44      4.58 o 
  -4  10   5       54.31       57.46      3.39 o 
  -3  10   5      154.13      151.97      4.99 o 
  -2  10   5        0.01       -0.56      0.75 o 
  -1  10   5      571.55      587.00      7.90 o 
   0  10   5      749.56      768.39     10.96 o 
   1  10   5       75.13       63.76      3.16 o 
   2  10   5       89.50       89.18      3.19 o 
   3  10   5      164.26      151.50      4.47 o 
   4  10   5        0.99        0.03      1.43 o 
   5  10   5        4.74        9.02      2.84 o 
  -5  11   5        0.88        3.05      5.24 o 
  -4  11   5      253.53      245.62      7.30 o 
  -3  11   5      380.65      365.24      8.12 o 
  -2  11   5      205.14      204.75      3.90 o 
  -1  11   5        0.08        0.37      1.01 o 
   0  11   5      822.62      869.40     12.25 o 
   1  11   5      125.60      127.35      4.10 o 
   2  11   5      133.30      137.71      5.93 o 
   3  11   5       11.77       15.73      2.04 o 
   4  11   5       34.77       35.84      2.85 o 
   5  11   5      207.24      205.05      8.19 o 
  -5  12   5      133.20      129.61     13.96 o 
  -4  12   5       15.50       28.48      3.23 o 
  -3  12   5        2.16        0.65      2.06 o 
  -2  12   5      145.95      146.69      3.48 o 
  -1  12   5        1.81        1.42      0.98 o 
   0  12   5      133.49      140.73      6.74 o 
   1  12   5      728.76      735.31     11.11 o 
   2  12   5        1.29        0.35      1.72 o 
   3  12   5        0.30       -0.67      1.67 o 
   4  12   5        0.00        0.93      1.75 o 
   5  12   5        8.48       11.00      3.20 o 
  -5  13   5        1.58        4.15      5.45 o 
  -4  13   5       36.62       42.67      3.99 o 
  -3  13   5      416.37      428.93      9.40 o 
  -2  13   5      104.39      114.44      4.64 o 
  -1  13   5       81.39       76.39      3.01 o 
   0  13   5        3.18        1.91      1.65 o 
   1  13   5       78.81       69.69      3.59 o 
   2  13   5      105.56       96.99      4.03 o 
   3  13   5       26.67       29.28      3.03 o 
   4  13   5       12.08        6.34      2.52 o 
   5  13   5       15.97       18.33      7.20 o 
  -5  14   5      114.44      132.01     14.18 o 
  -4  14   5        0.14       -0.29      2.21 o 
  -3  14   5       74.20       74.59      3.94 o 
  -2  14   5      102.11       95.49      3.48 o 
  -1  14   5      288.90      267.53      6.33 o 
   0  14   5       63.14       64.23      3.46 o 
   1  14   5       19.38       14.93      2.09 o 
   2  14   5        0.03       -0.56      1.52 o 
   3  14   5       83.99       88.20      4.89 o 
   4  14   5       10.18        8.65      2.19 o 
   5  14   5       22.63       20.99      4.06 o 
  -5  15   5       25.81       32.08      8.73 o 
  -4  15   5        7.57       10.72      2.74 o 
  -3  15   5       98.34       84.93      3.54 o 
  -2  15   5       20.18       20.41      2.10 o 
  -1  15   5        2.38        0.95      1.48 o 
   0  15   5        4.68        2.53      1.46 o 
   1  15   5       16.10       11.22      2.11 o 
   2  15   5        0.48       -1.48      1.48 o 
   3  15   5        2.33        5.93      2.16 o 
   4  15   5       25.24       26.12      2.89 o 
   5  15   5       10.26       11.39      3.63 o 
  -5  16   5       11.67        7.20      5.89 o 
  -4  16   5        2.17        6.13      2.64 o 
  -3  16   5        3.21        3.50      1.63 o 
  -2  16   5      255.11      250.00      8.73 o 
  -1  16   5      260.23      257.82      5.68 o 
   0  16   5        1.95       -0.11      1.40 o 
   1  16   5        5.53        7.34      2.90 o 
   2  16   5       11.16        8.10      2.09 o 
   3  16   5       17.94       17.51      2.82 o 
   4  16   5        1.64        1.76      2.14 o 
  -5  17   5        3.72        3.87      3.82 o 
  -4  17   5       40.68       43.51      4.66 o 
  -3  17   5       12.79       12.83      2.16 o 
  -2  17   5      181.77      177.17      5.51 o 
  -1  17   5       60.06       56.76      3.66 o 
   0  17   5       73.37       82.02      3.78 o 
   1  17   5        1.65       -1.41      1.64 o 
   2  17   5      137.71      130.87      5.13 o 
   3  17   5        5.68        6.53      2.45 o 
   4  17   5      111.78      130.36      5.61 o 
  -4  18   5       26.10       29.90      5.13 o 
  -3  18   5        2.88       -0.15      1.80 o 
  -2  18   5       46.15       42.39      3.25 o 
  -1  18   5        1.73        2.59      1.85 o 
   0  18   5      386.80      363.05      7.23 o 
   1  18   5      112.64      110.22      4.32 o 
   2  18   5       34.40       47.30      4.43 o 
   3  18   5       12.47       17.02      3.04 o 
   4  18   5       41.68       38.76      3.72 o 
  -4  19   5        0.00        4.86      5.89 o 
  -3  19   5       31.82       27.88      2.95 o 
  -2  19   5        8.09        7.34      2.16 o 
  -1  19   5      608.74      626.65     10.03 o 
   0  19   5      202.79      183.80      5.36 o 
   1  19   5        0.05        0.85      1.71 o 
   2  19   5        9.77        8.26      2.13 o 
   3  19   5      123.86      124.55     14.44 o 
   4  19   5        5.72        6.57      2.57 o 
  -4  20   5        0.79        1.13      2.98 o 
  -3  20   5       11.04        9.95      2.65 o 
  -2  20   5        0.74       -1.81      1.81 o 
  -1  20   5      216.84      218.04      5.85 o 
   0  20   5      349.12      345.30      7.41 o 
   1  20   5       23.79       24.66      2.73 o 
   2  20   5        0.08       -1.52      1.71 o 
   3  20   5       18.75       22.23      3.06 o 
   4  20   5        2.28        0.82      2.31 o 
  -4  21   5        2.50        1.05      2.94 o 
  -3  21   5       21.22       30.00      5.53 o 
  -2  21   5       10.27       11.08      2.53 o 
  -1  21   5       24.86       27.61      2.78 o 
   0  21   5       83.03       88.43      4.40 o 
   1  21   5       43.49       37.67      3.23 o 
   2  21   5        0.51       -1.98      1.98 o 
   3  21   5       34.14       33.25      6.05 o 
  -3  22   5       12.03       12.74      3.53 o 
  -2  22   5        0.17       -0.73      2.12 o 
  -1  22   5        0.09       -0.34      1.86 o 
   0  22   5        1.78        0.20      1.88 o 
   1  22   5       75.84       65.29      4.01 o 
   2  22   5       26.80       27.88      3.44 o 
   3  22   5       23.72       21.49      3.28 o 
  -3  23   5        0.20        0.45      2.29 o 
  -2  23   5       93.06       98.15      5.30 o 
  -1  23   5       42.07       40.53      4.99 o 
   0  23   5        2.84        1.04      2.16 o 
   1  23   5       33.82       35.27      3.29 o 
   2  23   5        2.97        3.69      2.41 o 
   3  23   5        8.77        7.05      2.84 o 
  -3  24   5        3.77        2.84      2.52 o 
  -2  24   5        4.88        4.96      3.84 o 
  -1  24   5       73.63       78.71      5.04 o 
   0  24   5        1.67        0.71      2.22 o 
   1  24   5       92.78       79.38      4.68 o 
   2  24   5       59.16       62.91      4.82 o 
  -2  25   5        5.22        2.18      2.52 o 
  -1  25   5       21.03       27.40      3.49 o 
   0  25   5       66.65       67.19      4.36 o 
   1  25   5        4.02        4.63      2.51 o 
   2  25   5       32.02       39.86      4.50 o 
  -2  26   5        3.73        2.06      2.60 o 
  -1  26   5       33.65       37.41      4.09 o 
   0  26   5        1.04        4.20      3.22 o 
   1  26   5       41.00       52.20      4.15 o 
  -1  27   5       45.20       47.42      4.55 o 
   0  27   5        6.15        1.77      2.38 o 
  -6   0   6      174.38      201.62     16.80 o 
  -4   0   6        0.17       -3.09      3.09 o 
  -2   0   6      171.44      197.02      4.76 o 
   0   0   6     4243.87     4114.38     60.17 o 
   2   0   6        5.78        3.76      1.17 o 
   4   0   6       38.48       41.72      3.98 o 
  -6   1   6       11.28       13.09      5.25 o 
  -5   1   6       31.76       32.40      5.48 o 
  -4   1   6     1453.81     1419.15     23.72 o 
  -3   1   6      195.62      209.20      4.82 o 
  -2   1   6      761.29      780.34      9.31 o 
  -1   1   6        1.94        2.34      0.79 o 
   0   1   6     4460.96     4720.77     55.85 o 
   1   1   6      121.03      117.78      3.91 o 
   2   1   6       12.51       13.47      1.17 o 
   3   1   6        1.92        1.37      1.00 o 
   4   1   6      218.65      225.81      9.11 o 
   5   1   6       60.47       60.30      5.02 o 
  -6   2   6        2.68       -1.52      8.07 o 
  -5   2   6        1.74       -2.93      2.93 o 
  -4   2   6        8.83        2.86      2.97 o 
  -3   2   6      172.58      178.53      5.82 o 
  -2   2   6      151.45      152.08      3.14 o 
  -1   2   6      977.10     1093.45     10.10 o 
   0   2   6      255.37      281.20      6.21 o 
   1   2   6      406.06      372.01      6.43 o 
   2   2   6      127.44      115.67      3.19 o 
   3   2   6        0.02        0.93      0.99 o 
   4   2   6        0.01       -1.47      1.47 o 
   5   2   6       99.65       97.25      8.29 o 
  -6   3   6        8.18        5.68      4.72 o 
  -5   3   6       72.76       62.79      6.90 o 
  -4   3   6      149.57      118.87     10.19 o 
  -3   3   6     1441.58     1466.39     16.56 o 
  -2   3   6      201.69      190.83      2.92 o 
  -1   3   6     1342.95     1539.70     12.80 o 
   0   3   6      796.51      829.76      9.78 o 
   1   3   6       17.43       15.89      1.12 o 
   2   3   6        0.13        0.19      0.89 o 
   3   3   6      208.91      211.64      3.93 o 
   4   3   6        4.89        4.01      1.71 o 
   5   3   6       38.72       48.83      3.81 o 
  -6   4   6        0.75       -4.15      5.02 o 
  -5   4   6       70.62       95.06     15.38 o 
  -4   4   6       47.38       43.63      6.01 o 
  -3   4   6        0.00       -1.61      1.61 o 
  -2   4   6      704.19      718.61      7.32 o 
  -1   4   6       16.19        4.12      0.92 o 
   0   4   6      507.61      505.24      7.84 o 
   1   4   6      198.38      190.19      4.49 o 
   2   4   6       15.87       17.07      1.26 o 
   3   4   6       33.91       34.71      2.31 o 
   4   4   6       32.86       36.18      3.85 o 
   5   4   6       14.44       16.92      2.89 o 
  -6   5   6        8.63        8.29      6.55 o 
  -5   5   6       15.89       12.87      5.89 o 
  -4   5   6       73.42       61.84      9.60 o 
  -3   5   6      181.11      181.81      8.38 o 
  -2   5   6      217.11      216.41      3.44 o 
  -1   5   6       22.88       13.51      1.15 o 
   0   5   6      125.52      118.12      3.54 o 
   1   5   6        3.51        1.69      1.64 o 
   2   5   6      435.87      454.83      6.13 o 
   3   5   6       72.49       70.53      2.99 o 
   4   5   6       89.13       91.46      4.04 o 
   5   5   6       38.28       40.29      3.79 o 
  -6   6   6       73.45       59.13     10.47 o 
  -5   6   6       39.21       43.86      8.73 o 
  -4   6   6       48.15       61.45     17.89 o 
  -3   6   6        1.14        0.14      2.42 o 
  -2   6   6      359.23      370.30      5.48 o 
  -1   6   6       31.21       41.31      1.91 o 
   0   6   6      799.10      742.27     12.00 o 
   1   6   6       36.21       30.29      2.30 o 
   2   6   6      343.44      337.00      5.68 o 
   3   6   6       22.28       20.42      1.87 o 
   4   6   6      182.78      187.71      5.93 o 
   5   6   6        5.46       10.82      2.67 o 
  -6   7   6        2.87        2.84      6.11 o 
  -5   7   6        1.62        1.75      4.80 o 
  -4   7   6      418.22      424.73     12.86 o 
  -3   7   6        0.89       -0.63      1.24 o 
  -2   7   6      143.17      143.25      3.05 o 
  -1   7   6        0.14       -0.91      0.91 o 
   0   7   6        3.21        1.90      1.29 o 
   1   7   6      340.89      372.57      6.87 o 
   2   7   6      475.53      481.11      6.57 o 
   3   7   6      105.51       98.69      3.32 o 
   4   7   6      176.24      191.43      5.67 o 
   5   7   6        0.36       -0.07      2.21 o 
  -6   8   6       12.10       15.71      7.42 o 
  -5   8   6       23.72       25.75      6.98 o 
  -4   8   6        1.07        2.05      2.94 o 
  -3   8   6        2.85        6.32      2.33 o 
  -2   8   6      154.19      152.28      3.60 o 
  -1   8   6      204.56      185.04      4.02 o 
   0   8   6      134.54      132.77      4.00 o 
   1   8   6      285.79      318.52      6.36 o 
   2   8   6       32.37       37.34      2.31 o 
   3   8   6        0.01       -1.36      1.36 o 
   4   8   6       34.50       34.51      2.96 o 
   5   8   6        3.14        6.24      2.49 o 
  -5   9   6       42.95       35.13      8.07 o 
  -4   9   6        0.59       -2.46      2.46 o 
  -3   9   6     1127.83     1149.66     17.36 o 
  -2   9   6        2.21        2.59      0.90 o 
  -1   9   6       55.13       53.52      2.48 o 
   0   9   6      350.28      359.40      6.78 o 
   1   9   6      349.43      330.24      6.63 o 
   2   9   6      178.24      187.02      5.00 o 
   3   9   6      347.34      341.42      6.93 o 
   4   9   6        6.03        6.88      1.99 o 
   5   9   6       31.39       42.23      4.46 o 
  -5  10   6       58.32       71.79     10.47 o 
  -4  10   6       14.80       15.69      2.47 o 
  -3  10   6      165.62      160.69      5.39 o 
  -2  10   6        6.17        8.35      1.26 o 
  -1  10   6      208.92      203.95      4.43 o 
   0  10   6        0.14        1.03      1.61 o 
   1  10   6       92.93       70.34      3.49 o 
   2  10   6       60.24       67.44      3.51 o 
   3  10   6       16.59       16.51      2.60 o 
   4  10   6       15.40       16.89      2.53 o 
   5  10   6       51.71       62.66      5.28 o 
  -5  11   6       12.01       10.69      6.11 o 
  -4  11   6      223.75      217.33      6.39 o 
  -3  11   6      143.04      147.86      5.26 o 
  -2  11   6       47.04       48.87      2.49 o 
  -1  11   6       82.67       74.46      3.04 o 
   0  11   6       42.91       33.26      4.35 o 
   1  11   6       79.07       72.19      3.58 o 
   2  11   6       16.46       20.21      2.27 o 
   3  11   6      127.00      130.60      7.18 o 
   4  11   6      121.40      130.26      5.04 o 
   5  11   6       35.24       42.87      4.76 o 
  -5  12   6       12.99       10.69      6.11 o 
  -4  12   6       23.19       24.65      2.91 o 
  -3  12   6        8.06        7.10      2.21 o 
  -2  12   6      350.09      332.72      5.89 o 
  -1  12   6        9.80       12.75      1.67 o 
   0  12   6      299.46      301.25      6.60 o 
   1  12   6       20.98       20.36      2.27 o 
   2  12   6        5.05        4.87      1.72 o 
   3  12   6       71.85       65.97      4.21 o 
   4  12   6       56.31       56.52      4.47 o 
   5  12   6        4.21        7.00      4.04 o 
  -5  13   6        1.42        1.96      5.24 o 
  -4  13   6      399.98      401.54     14.18 o 
  -3  13   6       25.08       22.30      3.64 o 
  -2  13   6       28.75       34.02      2.41 o 
  -1  13   6     1140.49     1126.39     15.55 o 
   0  13   6      320.57      303.51      6.76 o 
   1  13   6       43.43       42.78      3.05 o 
   2  13   6       35.06       28.17      2.63 o 
   3  13   6        3.00       -1.05      1.81 o 
   4  13   6       33.04       32.61      3.51 o 
   5  13   6        2.81       -0.34      3.49 o 
  -5  14   6        0.34        2.40      5.67 o 
  -4  14   6        0.01        4.03      2.38 o 
  -3  14   6        5.99        6.45      1.82 o 
  -2  14   6        9.77       11.20      1.82 o 
  -1  14   6      340.04      314.97      6.21 o 
   0  14   6       92.44       89.83      4.28 o 
   1  14   6       76.32       71.91      4.88 o 
   2  14   6       29.94       38.31      3.03 o 
   3  14   6       18.47       12.72      2.63 o 
   4  14   6       70.97       75.47      5.08 o 
   5  14   6        2.14        4.80      3.27 o 
  -5  15   6       28.58       29.24      8.51 o 
  -4  15   6       13.71       14.09      3.14 o 
  -3  15   6      239.96      235.99      6.04 o 
  -2  15   6      263.98      270.77      6.32 o 
  -1  15   6      176.51      184.66      4.95 o 
   0  15   6       28.29       22.57      2.59 o 
   1  15   6      342.69      327.94      7.39 o 
   2  15   6      101.29      109.47      4.75 o 
   3  15   6        0.02        0.56      2.03 o 
   4  15   6       15.20       14.44      2.98 o 
  -5  16   6       48.49       61.31     10.91 o 
  -4  16   6       10.95        4.91      2.81 o 
  -3  16   6       12.07       16.51      2.35 o 
  -2  16   6      825.30      803.80     12.55 o 
  -1  16   6      135.93      136.86      4.51 o 
   0  16   6      130.63      147.40      5.27 o 
   1  16   6        1.51        4.03      1.89 o 
   2  16   6       14.55        8.59      2.25 o 
   3  16   6        0.99        0.29      2.09 o 
   4  16   6       25.29       34.14      4.03 o 
  -4  17   6       17.31       21.09      3.79 o 
  -3  17   6       33.40       32.59      2.93 o 
  -2  17   6       48.09       44.53      3.40 o 
  -1  17   6       19.93       19.86      2.53 o 
   0  17   6        8.73        6.78      1.95 o 
   1  17   6       19.89       18.80      3.79 o 
   2  17   6       13.05       12.10      2.43 o 
   3  17   6       76.98       76.31      5.00 o 
   4  17   6        3.28        1.57      2.57 o 
  -4  18   6       10.68       14.96      3.67 o 
  -3  18   6        2.28        5.01      2.09 o 
  -2  18   6        0.37       -0.22      1.78 o 
  -1  18   6       75.22       78.89      3.98 o 
   0  18   6      167.43      167.97      5.15 o 
   1  18   6       65.13       58.10      4.61 o 
   2  18   6       14.06       16.06      2.63 o 
   3  18   6       12.20       13.28      2.98 o 
   4  18   6       55.64       62.41      5.30 o 
  -4  19   6       58.76       64.60      5.93 o 
  -3  19   6        1.88        2.82      2.63 o 
  -2  19   6       71.58       63.23      4.04 o 
  -1  19   6       12.51       10.44      2.45 o 
   0  19   6      184.11      183.17      5.43 o 
   1  19   6        4.56        1.59      1.88 o 
   2  19   6       56.03       51.36      3.89 o 
   3  19   6        8.73        8.38      3.21 o 
   4  19   6       26.33       36.15      4.51 o 
  -4  20   6        6.96       12.65      3.59 o 
  -3  20   6        1.81        2.13      2.24 o 
  -2  20   6      112.14      108.28      5.13 o 
  -1  20   6        2.56       10.25      3.80 o 
   0  20   6        2.81        0.18      1.81 o 
   1  20   6       28.13       24.70      3.05 o 
   2  20   6       26.22       30.51      3.00 o 
   3  20   6        7.85       11.50      3.08 o 
  -3  21   6       78.56       80.33      4.89 o 
  -2  21   6       84.83       88.49      4.91 o 
  -1  21   6        1.77        0.13      1.86 o 
   0  21   6       33.33       35.32      3.09 o 
   1  21   6       22.84       18.45      2.64 o 
   2  21   6       58.77       47.42      4.05 o 
   3  21   6      111.28      112.54      5.81 o 
  -3  22   6        3.67        5.37      2.47 o 
  -2  22   6        0.07        2.13      2.26 o 
  -1  22   6       59.86       54.95      3.76 o 
   0  22   6       69.23       68.39      4.31 o 
   1  22   6      110.88      110.43      5.14 o 
   2  22   6        0.94        0.11      2.23 o 
   3  22   6        2.95        5.72      2.73 o 
  -3  23   6       15.90       15.17      3.11 o 
  -2  23   6       17.29       22.11      3.27 o 
  -1  23   6       12.55       14.42      3.38 o 
   0  23   6       13.83        9.99      2.50 o 
   1  23   6        6.42        9.14      2.50 o 
   2  23   6        0.08        2.07      2.91 o 
  -2  24   6        0.11        2.87      2.53 o 
  -1  24   6        0.07       -0.37      2.39 o 
   0  24   6        0.03       -2.00      2.00 o 
   1  24   6       55.45       54.58      4.14 o 
   2  24   6        3.23       -1.70      2.83 o 
  -2  25   6       28.19       26.00      3.57 o 
  -1  25   6        0.06        3.45      2.55 o 
   0  25   6        0.17        1.22      2.30 o 
   1  25   6       33.65       36.40      4.41 o 
  -1  26   6       13.47       13.05      3.17 o 
   0  26   6        4.38        3.42      2.34 o 
   1  26   6        0.04       -0.77      2.89 o 
  -5   0   7       25.98       26.62      7.20 o 
  -3   0   7      342.21      339.22     10.69 o 
  -1   0   7        5.39       -1.49      1.69 o 
   1   0   7      154.23      143.47     13.53 o 
   3   0   7        0.37        0.39      1.92 o 
   5   0   7       73.12       69.17      5.24 o 
  -6   1   7       10.28        6.11      4.93 o 
  -5   1   7       96.60       83.89      7.94 o 
  -4   1   7       79.29       81.60      5.49 o 
  -3   1   7       82.41       88.55      4.28 o 
  -2   1   7      115.18      133.39      3.52 o 
  -1   1   7     2274.66     2537.03     25.01 o 
   0   1   7      487.82      505.69      9.11 o 
   1   1   7      194.08      161.84      4.38 o 
   2   1   7       49.28       48.06      2.51 o 
   3   1   7      109.42      101.72      3.21 o 
   4   1   7       30.40       28.95      2.86 o 
   5   1   7        3.47        1.20      1.70 o 
  -6   2   7       36.62       22.61      6.25 o 
  -5   2   7       63.05       54.89      6.78 o 
  -4   2   7        9.47       12.66      3.81 o 
  -3   2   7      342.90      339.84      5.10 o 
  -2   2   7     1690.75     1799.72     17.60 o 
  -1   2   7     1661.94     1722.35     15.20 o 
   0   2   7      154.30      118.55      5.66 o 
   1   2   7      204.41      212.86      5.01 o 
   2   2   7        0.22       -0.44      1.00 o 
   3   2   7        0.30        1.07      1.11 o 
   4   2   7      360.64      354.90     11.49 o 
   5   2   7       34.60       30.54      2.67 o 
  -6   3   7       19.06       22.04      8.29 o 
  -5   3   7       18.61       15.78      4.60 o 
  -4   3   7       86.05      102.90      6.66 o 
  -3   3   7       50.84       49.69      3.53 o 
  -2   3   7      343.20      310.09      5.42 o 
  -1   3   7      337.27      330.67      5.36 o 
   0   3   7      282.95      256.09      3.87 o 
   1   3   7       82.73       77.35      3.48 o 
   2   3   7       84.29       78.55      3.06 o 
   3   3   7       16.45       20.55      1.73 o 
   4   3   7       30.07       29.89      3.70 o 
   5   3   7      114.27      105.73      4.19 o 
  -6   4   7      145.56      158.63     16.58 o 
  -5   4   7        3.64        5.67      5.45 o 
  -4   4   7       37.13       32.82      4.55 o 
  -3   4   7      232.57      222.59      5.17 o 
  -2   4   7      463.05      460.86      6.20 o 
  -1   4   7      725.90      749.17      7.46 o 
   0   4   7      740.39      766.65      9.62 o 
   1   4   7       14.26       13.77      1.82 o 
   2   4   7        5.81        3.29      1.22 o 
   3   4   7       20.35       23.08      1.98 o 
   4   4   7        6.15        6.98      2.04 o 
   5   4   7        6.07        7.88      1.82 o 
  -6   5   7        3.15        3.27      6.33 o 
  -5   5   7       14.07       14.18      5.89 o 
  -4   5   7      392.52      397.62     16.80 o 
  -3   5   7      738.17      782.37     11.39 o 
  -2   5   7       44.86       41.56      2.55 o 
  -1   5   7       28.43       27.67      1.74 o 
   0   5   7      666.24      702.72     10.85 o 
   1   5   7      742.71      743.62      9.47 o 
   2   5   7      410.43      416.25      6.12 o 
   3   5   7       16.17       14.48      2.00 o 
   4   5   7        0.01        0.57      1.71 o 
   5   5   7        2.91        3.27      2.84 o 
  -6   6   7       25.73       42.33     10.04 o 
  -5   6   7        5.29        0.00      4.80 o 
  -4   6   7       30.71       30.61      4.78 o 
  -3   6   7       56.16       68.29      3.31 o 
  -2   6   7       83.97       77.43      2.70 o 
  -1   6   7       33.33       32.59      2.05 o 
   0   6   7        0.37        2.41      1.38 o 
   1   6   7        4.85        2.38      1.53 o 
   2   6   7      128.71      132.26      3.66 o 
   3   6   7        5.45        1.45      1.79 o 
   4   6   7        6.32        5.47      1.99 o 
   5   6   7       63.01       60.22      6.11 o 
  -5   7   7       39.87       27.71      7.64 o 
  -4   7   7       25.89       27.57      4.47 o 
  -3   7   7      108.44      111.88      4.19 o 
  -2   7   7      193.64      192.68      5.26 o 
  -1   7   7        0.52       -0.13      1.05 o 
   0   7   7      448.63      471.52      8.13 o 
   1   7   7      804.72      805.63     11.79 o 
   2   7   7       70.28       68.65      3.03 o 
   3   7   7        3.17        7.06      1.69 o 
   4   7   7        9.23        7.98      2.34 o 
   5   7   7       19.31       17.24      3.93 o 
  -5   8   7       84.83       81.61     11.13 o 
  -4   8   7       27.36       22.26      4.40 o 
  -3   8   7      399.20      366.89      7.36 o 
  -2   8   7      504.08      500.26      7.59 o 
  -1   8   7      425.82      419.49      6.65 o 
   0   8   7       38.60       30.73      2.43 o 
   1   8   7        0.02       -0.02      1.47 o 
   2   8   7       35.81       37.63      2.87 o 
   3   8   7      528.85      522.23      8.25 o 
   4   8   7      104.01       99.30      4.99 o 
   5   8   7        2.52        5.24      3.49 o 
  -5   9   7        6.85        4.15      5.67 o 
  -4   9   7      275.12      252.60     10.46 o 
  -3   9   7        8.84       12.27      2.38 o 
  -2   9   7       86.62       90.86      3.80 o 
  -1   9   7        3.16        2.76      1.28 o 
   0   9   7      488.82      482.17      8.56 o 
   1   9   7        3.21        1.84      2.12 o 
   2   9   7      603.84      588.73      9.90 o 
   3   9   7      113.30      113.67      4.54 o 
   4   9   7       54.09       38.50      3.36 o 
   5   9   7        1.43        0.22      3.05 o 
  -5  10   7        3.19       -2.40      5.02 o 
  -4  10   7       27.85       25.59      2.84 o 
  -3  10   7      404.81      397.88     10.85 o 
  -2  10   7       10.22        8.15      1.55 o 
  -1  10   7       14.67       11.58      1.65 o 
   0  10   7      832.31      806.60     12.17 o 
   1  10   7       13.21       12.66      2.03 o 
   2  10   7        0.58        0.25      1.61 o 
   3  10   7       50.78       62.50      3.65 o 
   4  10   7       11.41        8.72      2.36 o 
   5  10   7        1.92       -1.53      3.05 o 
  -5  11   7       60.98       68.51     10.69 o 
  -4  11   7      224.03      255.17      7.28 o 
  -3  11   7       13.75        9.49      2.70 o 
  -2  11   7      319.26      318.27      5.89 o 
  -1  11   7       13.57       11.80      2.03 o 
   0  11   7     1156.87     1130.16     19.21 o 
   1  11   7      210.82      192.69      5.47 o 
   2  11   7       31.63       36.85      3.34 o 
   3  11   7       10.12       11.58      2.52 o 
   4  11   7       34.90       40.47      3.88 o 
   5  11   7        4.71        0.44      3.49 o 
  -5  12   7        8.11        1.53      5.24 o 
  -4  12   7        0.43        2.81      3.75 o 
  -3  12   7       66.05       58.75      3.64 o 
  -2  12   7      458.17      460.30      8.04 o 
  -1  12   7       73.53       73.04      3.99 o 
   0  12   7      276.82      301.41      8.03 o 
   1  12   7       45.85       48.39      3.31 o 
   2  12   7        2.98        2.62      1.72 o 
   3  12   7       18.08       20.87      3.74 o 
   4  12   7       76.87       77.07      6.57 o 
   5  12   7       55.60       64.15      7.20 o 
  -5  13   7       44.82       40.59      8.95 o 
  -4  13   7       10.38        8.20      2.56 o 
  -3  13   7      114.56      116.48      5.51 o 
  -2  13   7        6.11        8.77      2.20 o 
  -1  13   7      281.16      277.26      8.64 o 
   0  13   7       45.66       42.28      3.18 o 
   1  13   7      164.45      152.54      5.13 o 
   2  13   7       15.13       15.64      2.71 o 
   3  13   7        3.08        5.15      2.39 o 
   4  13   7       25.85       25.48      6.00 o 
  -5  14   7        2.43       -4.80      4.80 o 
  -4  14   7        3.07        5.93      2.61 o 
  -3  14   7       87.50       92.12      4.04 o 
  -2  14   7        7.78       12.19      2.40 o 
  -1  14   7      457.75      476.26      9.30 o 
   0  14   7      139.98      129.85      4.98 o 
   1  14   7       45.39       55.69      3.62 o 
   2  14   7       18.39       16.80      2.65 o 
   3  14   7       12.08       12.01      3.09 o 
   4  14   7        1.78        3.98      2.70 o 
  -5  15   7       33.58       33.82      8.95 o 
  -4  15   7       45.95       50.29      4.79 o 
  -3  15   7       43.13       41.52      3.05 o 
  -2  15   7       11.73       11.87      2.42 o 
  -1  15   7      493.41      482.54      8.31 o 
   0  15   7      199.19      201.34      6.02 o 
   1  15   7       11.91        5.96      2.11 o 
   2  15   7        0.22       -0.49      1.68 o 
   3  15   7       14.88       14.25      4.44 o 
   4  15   7       76.11       89.67      6.02 o 
  -4  16   7        0.14        0.02      2.64 o 
  -3  16   7       16.20       11.55      2.26 o 
  -2  16   7      117.96      124.14      4.85 o 
  -1  16   7      286.76      276.39     11.14 o 
   0  16   7        0.10       -1.46      1.89 o 
   1  16   7        6.96        2.13      1.93 o 
   2  16   7       25.32       22.04      2.90 o 
   3  16   7        3.44       -0.91      2.26 o 
   4  16   7       51.85       58.75      7.20 o 
  -4  17   7       36.58       43.06      4.84 o 
  -3  17   7        4.31        5.76      2.13 o 
  -2  17   7       45.23       45.38      3.43 o 
  -1  17   7      134.25      134.61      6.76 o 
   0  17   7       61.03       53.59      3.85 o 
   1  17   7       11.86       11.78      2.49 o 
   2  17   7       49.33       55.22      3.97 o 
   3  17   7        0.84        1.00      2.55 o 
   4  17   7        0.16       -2.51      2.51 o 
  -4  18   7        0.91        2.90      3.10 o 
  -3  18   7        2.49        5.66      3.40 o 
  -2  18   7      110.64      118.88      8.85 o 
  -1  18   7       39.64       42.32      3.21 o 
   0  18   7       22.05       18.14      2.49 o 
   1  18   7       19.84       23.15      3.02 o 
   2  18   7       16.59       13.84      2.70 o 
   3  18   7        6.51        7.64      2.73 o 
   4  18   7        0.08       -0.97      2.76 o 
  -4  19   7        6.49        9.71      3.59 o 
  -3  19   7        9.10       17.86      3.08 o 
  -2  19   7        6.71        7.17      2.38 o 
  -1  19   7        0.78        1.86      1.83 o 
   0  19   7       18.14       27.23      2.96 o 
   1  19   7       90.67       88.55      5.03 o 
   2  19   7        0.03        3.26      2.22 o 
   3  19   7        0.02        0.88      2.59 o 
  -3  20   7       27.33       21.61      3.03 o 
  -2  20   7        0.00       -0.08      2.09 o 
  -1  20   7       99.13      102.79      4.74 o 
   0  20   7        0.74        0.98      1.94 o 
   1  20   7        3.21        2.63      2.09 o 
   2  20   7        9.38        5.36      2.53 o 
   3  20   7       75.86       81.71      6.15 o 
  -3  21   7       29.48       30.61      3.45 o 
  -2  21   7        0.76        3.51      2.22 o 
  -1  21   7       19.37       17.91      3.40 o 
   0  21   7        8.19        6.46      2.61 o 
   1  21   7       27.27       25.87      3.05 o 
   2  21   7       15.65       24.90      3.40 o 
   3  21   7       63.40       77.95      5.94 o 
  -3  22   7       21.79       21.24      5.21 o 
  -2  22   7       74.54       86.49      5.09 o 
  -1  22   7       41.39       43.00      3.99 o 
   0  22   7       50.67       51.75      3.79 o 
   1  22   7        4.22        4.23      2.35 o 
   2  22   7        3.45       -0.33      4.35 o 
  -2  23   7        1.81        0.64      2.47 o 
  -1  23   7       17.44       21.64      3.31 o 
   0  23   7       56.74       55.53      4.00 o 
   1  23   7        2.31        4.07      2.45 o 
   2  23   7       56.23       67.93      5.08 o 
  -2  24   7       58.46       63.47      4.75 o 
  -1  24   7        1.53        1.93      3.34 o 
   0  24   7      100.94      103.55      5.29 o 
   1  24   7       11.98        8.30      2.71 o 
  -1  25   7        7.69       10.41      2.93 o 
   0  25   7        0.67        0.55      2.22 o 
   1  25   7        4.41        4.57      2.75 o 
  -4   0   8        0.38       -2.15      2.73 o 
  -2   0   8     1050.31     1070.64     22.18 o 
   0   0   8      263.82      299.59     12.44 o 
   2   0   8      101.28       99.32      6.11 o 
   4   0   8       96.76       87.50      7.64 o 
  -5   1   8       45.35       36.33      4.44 o 
  -4   1   8       14.31       25.28      3.75 o 
  -3   1   8       49.20       47.37      5.15 o 
  -2   1   8        1.01        2.55      1.23 o 
  -1   1   8      114.40      121.54      3.37 o 
   0   1   8      444.10      446.65      8.90 o 
   1   1   8       42.81       41.26      7.19 o 
   2   1   8      113.16      110.39      3.80 o 
   3   1   8        0.58       -0.41      1.80 o 
   4   1   8       52.94       56.28      4.55 o 
   5   1   8        6.87        2.18      2.01 o 
  -5   2   8        0.28       -1.05      2.92 o 
  -4   2   8      259.35      252.07     14.75 o 
  -3   2   8      748.82      745.05     11.66 o 
  -2   2   8        0.62       -1.26      1.26 o 
  -1   2   8      211.40      195.13      4.38 o 
   0   2   8      130.63      147.73      5.64 o 
   1   2   8      300.41      304.66      6.52 o 
   2   2   8      145.27      135.72      4.55 o 
   3   2   8      154.73      161.06      3.90 o 
   4   2   8      186.39      172.76      6.78 o 
   5   2   8       20.94       26.45      3.07 o 
  -5   3   8       60.15       62.93      7.75 o 
  -4   3   8        2.72        0.73      2.69 o 
  -3   3   8      411.73      385.77     12.42 o 
  -2   3   8        3.01        2.04      1.18 o 
  -1   3   8      632.63      675.05      8.32 o 
   0   3   8       24.22       23.13      2.31 o 
   1   3   8      973.27      931.83     13.21 o 
   2   3   8      185.69      184.84      5.85 o 
   3   3   8        7.62        3.12      1.61 o 
   4   3   8        5.10        1.26      2.23 o 
   5   3   8       30.69       35.36      3.82 o 
  -5   4   8        6.61        7.20      5.67 o 
  -4   4   8       76.78       77.18      6.78 o 
  -3   4   8     1723.16     1611.90     31.74 o 
  -2   4   8      254.96      256.96      5.33 o 
  -1   4   8      128.90      118.71      2.92 o 
   0   4   8        0.02       -0.25      0.85 o 
   1   4   8        5.43        6.74      1.93 o 
   2   4   8      274.36      270.52      5.23 o 
   3   4   8      438.96      435.11      9.35 o 
   4   4   8       22.05       29.01      3.62 o 
   5   4   8       77.91       87.29      4.66 o 
  -5   5   8      117.70      106.48     12.44 o 
  -4   5   8      228.68      248.31     10.37 o 
  -3   5   8        2.70        5.28      3.78 o 
  -2   5   8        2.74        4.50      1.25 o 
  -1   5   8       26.37       28.78      1.98 o 
   0   5   8      263.14      247.94      4.85 o 
   1   5   8      827.34      824.37     12.27 o 
   2   5   8      494.40      483.65      7.55 o 
   3   5   8       40.50       44.31      2.72 o 
   4   5   8      174.57      167.59      6.83 o 
   5   5   8       19.49       17.94      2.73 o 
  -5   6   8       20.27       25.53      7.42 o 
  -4   6   8      137.62      134.67      8.48 o 
  -3   6   8      214.54      207.47      9.71 o 
  -2   6   8     1310.94     1318.80     17.60 o 
  -1   6   8       53.61       52.86      2.86 o 
   0   6   8       20.08       22.30      2.04 o 
   1   6   8       86.24       84.14      3.02 o 
   2   6   8      480.03      498.52      9.09 o 
   3   6   8      313.05      297.46      7.84 o 
   4   6   8      119.53      120.68     11.13 o 
   5   6   8        7.58        7.64      2.36 o 
  -5   7   8        5.06        7.64      5.89 o 
  -4   7   8       13.19       20.92      4.47 o 
  -3   7   8       11.64        6.64      2.29 o 
  -2   7   8      578.00      547.75      8.37 o 
  -1   7   8        1.58        2.48      1.33 o 
   0   7   8     1101.16     1064.05     14.74 o 
   1   7   8       47.43       51.44      3.24 o 
   2   7   8       48.76       44.60      3.21 o 
   3   7   8        0.54        1.10      1.60 o 
   4   7   8        2.43        4.32      2.54 o 
   5   7   8        0.12        2.34      2.09 o 
  -5   8   8        3.49        5.67      5.67 o 
  -4   8   8       16.39       17.11      4.07 o 
  -3   8   8       16.78       15.09      2.61 o 
  -2   8   8       35.82       33.60      2.74 o 
  -1   8   8       34.06       29.53      2.23 o 
   0   8   8      130.54      104.86      4.43 o 
   1   8   8       62.82       55.25      3.42 o 
   2   8   8       76.29       70.93      3.87 o 
   3   8   8        0.22        1.52      1.62 o 
   4   8   8        1.94       -0.71      2.62 o 
   5   8   8       46.95       49.26      3.87 o 
  -5   9   8       51.08       61.10     10.04 o 
  -4   9   8       41.84       43.20      5.63 o 
  -3   9   8        5.84        6.18      1.48 o 
  -2   9   8       16.86       14.78      2.20 o 
  -1   9   8       98.97      104.61      4.29 o 
   0   9   8        3.01        4.00      2.30 o 
   1   9   8      874.84      875.62     13.28 o 
   2   9   8        8.41        8.01      1.96 o 
   3   9   8      232.81      217.65      6.27 o 
   4   9   8       11.61        9.65      3.71 o 
   5   9   8        4.07        9.82      4.15 o 
  -5  10   8        2.73        9.60      6.33 o 
  -4  10   8       32.15       29.18      5.01 o 
  -3  10   8      248.02      244.09      7.83 o 
  -2  10   8      298.33      278.26      7.84 o 
  -1  10   8      919.53      898.56     25.04 o 
   0  10   8      157.56      139.00      4.81 o 
   1  10   8      392.88      358.58      7.74 o 
   2  10   8      103.33       97.71      5.83 o 
   3  10   8      172.99      177.46      6.47 o 
   4  10   8        4.05        7.60      2.92 o 
  -5  11   8       75.80       92.52     12.22 o 
  -4  11   8       20.26       15.38      2.55 o 
  -3  11   8        0.08       -1.40      1.52 o 
  -2  11   8      153.39      146.60      5.21 o 
  -1  11   8      401.30      388.80      8.11 o 
   0  11   8       64.80       66.71      3.88 o 
   1  11   8       43.58       40.79      3.17 o 
   2  11   8        0.10        1.51      1.76 o 
   3  11   8       96.70      101.58      6.20 o 
   4  11   8       13.70       15.58      3.35 o 
  -5  12   8        0.14        0.65      5.24 o 
  -4  12   8      162.82      148.03      6.04 o 
  -3  12   8       39.44       33.25      2.91 o 
  -2  12   8      676.56      671.74     11.08 o 
  -1  12   8       72.88       75.95      4.17 o 
   0  12   8        2.19       -0.79      2.65 o 
   1  12   8       18.65       20.68      2.56 o 
   2  12   8      206.71      191.05      7.72 o 
   3  12   8      293.35      299.32      8.57 o 
   4  12   8      185.06      194.58     12.00 o 
  -5  13   8        3.42       13.96      6.76 o 
  -4  13   8       37.83       45.48      4.06 o 
  -3  13   8        4.46        5.49      1.77 o 
  -2  13   8      177.11      174.02      5.40 o 
  -1  13   8      121.21      103.01      4.72 o 
   0  13   8       23.27       24.05      3.41 o 
   1  13   8        6.63        5.94      2.13 o 
   2  13   8       51.32       48.77      3.87 o 
   3  13   8        0.03       -0.60      2.12 o 
   4  13   8        1.15        4.66      2.88 o 
  -4  14   8        6.27        4.01      2.59 o 
  -3  14   8       61.96       65.82      3.79 o 
  -2  14   8       47.93       41.90      4.22 o 
  -1  14   8        0.11       -1.77      1.77 o 
   0  14   8       52.80       45.99      3.51 o 
   1  14   8       20.15       17.79      2.63 o 
   2  14   8       36.71       39.48      3.92 o 
   3  14   8        0.06        2.08      3.58 o 
   4  14   8       57.29       61.33      5.28 o 
  -4  15   8        5.96        6.86      3.93 o 
  -3  15   8       42.22       40.23      3.25 o 
  -2  15   8       27.90       25.42      2.78 o 
  -1  15   8       21.06       25.48      2.99 o 
   0  15   8        1.58        2.79      2.06 o 
   1  15   8       87.50       82.54      4.64 o 
   2  15   8        0.74       -0.97      1.88 o 
   3  15   8        0.00        0.05      2.17 o 
   4  15   8        2.17        1.88      2.92 o 
  -4  16   8       25.68       37.48      4.63 o 
  -3  16   8      189.60      182.69      7.78 o 
  -2  16   8        1.22        0.26      1.94 o 
  -1  16   8      137.57      136.85      5.80 o 
   0  16   8       17.86       12.39      2.57 o 
   1  16   8       47.64       39.62      4.19 o 
   2  16   8        0.10        2.10      2.32 o 
   3  16   8       80.97       91.06      5.76 o 
   4  16   8        0.15        1.65      2.92 o 
  -4  17   8        1.11       -0.34      3.16 o 
  -3  17   8       73.70       79.21      4.53 o 
  -2  17   8       14.85       18.34      2.77 o 
  -1  17   8       71.46       74.24      3.96 o 
   0  17   8       20.69       20.64      3.78 o 
   1  17   8        1.51        0.82      2.71 o 
   2  17   8        6.26        8.03      2.47 o 
   3  17   8       22.34       20.19      3.52 o 
  -4  18   8        0.07       -0.55      3.05 o 
  -3  18   8       35.60       34.97      3.47 o 
  -2  18   8      128.77      116.72      6.20 o 
  -1  18   8       19.32       16.42      2.45 o 
   0  18   8        1.03       -1.86      1.86 o 
   1  18   8       22.02       20.99      3.08 o 
   2  18   8       10.84        9.95      2.71 o 
   3  18   8        6.79        9.67      3.03 o 
  -3  19   8        0.39       -1.19      2.75 o 
  -2  19   8        0.13        0.77      2.07 o 
  -1  19   8       13.50       15.47      2.99 o 
   0  19   8      129.42      140.18      6.89 o 
   1  19   8       14.08       14.27      2.93 o 
   2  19   8       21.59       23.51      3.34 o 
   3  19   8        0.40       -1.66      2.57 o 
  -3  20   8        0.26        3.01      2.63 o 
  -2  20   8       32.44       37.20      3.58 o 
  -1  20   8        7.67        8.80      2.64 o 
   0  20   8        1.30        3.83      3.48 o 
   1  20   8        5.62        7.78      2.72 o 
   2  20   8       30.65       30.00      4.17 o 
   3  20   8        0.67       -0.97      2.86 o 
  -3  21   8       45.47       52.61      4.31 o 
  -2  21   8        0.24       -1.45      2.16 o 
  -1  21   8       19.15       31.58      3.55 o 
   0  21   8       35.94       36.05      3.33 o 
   1  21   8       47.56       52.23      3.90 o 
   2  21   8       18.47       23.21      4.00 o 
  -2  22   8        0.23       -0.69      2.41 o 
  -1  22   8       44.10       48.61      4.26 o 
   0  22   8        3.64        4.26      2.32 o 
   1  22   8       31.21       28.31      3.29 o 
   2  22   8       36.75       30.57      3.87 o 
  -2  23   8        2.17        2.38      2.57 o 
  -1  23   8        9.02        3.52      2.77 o 
   0  23   8        3.70        6.41      2.52 o 
   1  23   8       25.22       32.47      4.46 o 
  -1  24   8       26.43       32.22      4.41 o 
   0  24   8        2.35        5.06      2.55 o 
   1  24   8        4.67        1.07      2.37 o 
  -5   0   9       58.19       47.55      6.39 o 
  -3   0   9      345.05      350.65     16.58 o 
  -1   0   9       99.35      128.30      8.51 o 
   1   0   9      867.91      825.91     18.16 o 
   3   0   9      452.29      444.05     17.67 o 
   5   0   9       20.44       25.53      4.58 o 
  -5   1   9       81.38       93.86      5.79 o 
  -4   1   9      235.85      229.79      8.57 o 
  -3   1   9        0.50       -1.92      2.43 o 
  -2   1   9       73.74       72.85      4.22 o 
  -1   1   9      107.02      114.94      4.33 o 
   0   1   9        0.11       -1.26      1.79 o 
   1   1   9      488.05      455.56      8.73 o 
   2   1   9      582.55      562.94     10.12 o 
   3   1   9       37.80       43.69      3.26 o 
   4   1   9       23.06       25.99      3.78 o 
   5   1   9       45.47       53.66      9.16 o 
  -5   2   9        8.01        3.40      5.83 o 
  -4   2   9      246.70      246.85      9.53 o 
  -3   2   9        0.15       -2.82      2.82 o 
  -2   2   9      238.18      246.85      6.06 o 
  -1   2   9      132.34      129.30      4.11 o 
   0   2   9      158.50      165.47      5.00 o 
   1   2   9      984.53      942.59     14.02 o 
   2   2   9      522.70      514.12      8.57 o 
   3   2   9      112.21      115.77      4.70 o 
   4   2   9        5.64        2.17      5.67 o 
   5   2   9        0.03       -0.55      2.20 o 
  -5   3   9        1.93       -4.80      4.80 o 
  -4   3   9        0.08        4.45      5.89 o 
  -3   3   9        1.59        2.25      3.16 o 
  -2   3   9       31.77       35.11      2.85 o 
  -1   3   9       42.01       43.40      2.62 o 
   0   3   9      426.13      400.33      7.88 o 
   1   3   9      111.59      102.36      5.25 o 
   2   3   9        1.30        1.96      2.02 o 
   3   3   9        1.88        3.65      1.73 o 
   4   3   9       10.88       11.96      3.16 o 
   5   3   9        8.99        9.58      2.76 o 
  -5   4   9       23.08        9.38      6.55 o 
  -4   4   9       41.31       38.35      6.11 o 
  -3   4   9      609.99      604.00     35.68 o 
  -2   4   9       37.29       27.96      2.70 o 
  -1   4   9        3.13        1.94      1.23 o 
   0   4   9      198.35      200.28      6.02 o 
   1   4   9      242.99      240.49      6.26 o 
   2   4   9      198.51      197.02      5.72 o 
   3   4   9       20.71       22.23      2.45 o 
   4   4   9       14.58       23.48      3.60 o 
   5   4   9        8.88       10.90      2.83 o 
  -5   5   9        0.22        1.96      5.67 o 
  -4   5   9        0.32       -2.92      2.92 o 
  -3   5   9        9.04        4.98      5.24 o 
  -2   5   9      135.96      144.00      4.17 o 
  -1   5   9      641.10      679.50     25.29 o 
   0   5   9     1283.57     1286.95     16.13 o 
   1   5   9      384.94      370.23      7.84 o 
   2   5   9      115.10      115.93      4.77 o 
   3   5   9      221.91      208.48      5.93 o 
   4   5   9       46.95       41.07      7.42 o 
   5   5   9       12.89       20.16      3.60 o 
  -5   6   9       35.48       29.89      8.07 o 
  -4   6   9        0.01       -2.85      2.98 o 
  -3   6   9      125.64      138.93     15.06 o 
  -2   6   9       97.72       92.66      6.51 o 
  -1   6   9       44.50       37.23      2.63 o 
   0   6   9      139.65      152.86      4.17 o 
   1   6   9      164.89      156.03      5.30 o 
   2   6   9       16.71       17.13      2.49 o 
   3   6   9        7.88       11.57      2.33 o 
   4   6   9       67.99       61.06      5.08 o 
  -5   7   9       78.37      106.26     13.09 o 
  -4   7   9        0.02       -0.15      3.04 o 
  -3   7   9      217.71      191.59      5.51 o 
  -2   7   9       28.05       26.56      2.38 o 
  -1   7   9      412.98      422.12      9.20 o 
   0   7   9      254.49      255.35      6.52 o 
   1   7   9      572.07      563.64     11.68 o 
   2   7   9       59.82       55.31      3.64 o 
   3   7   9       35.94       29.43      2.94 o 
   4   7   9       11.65       16.65      3.71 o 
  -5   8   9        6.05        3.27      5.89 o 
  -4   8   9       71.17       66.24      9.82 o 
  -3   8   9      479.39      463.86      9.72 o 
  -2   8   9      166.25      169.45      5.62 o 
  -1   8   9      300.85      307.47      7.12 o 
   0   8   9      103.72      107.84      6.65 o 
   1   8   9      467.98      462.60      9.14 o 
   2   8   9       52.74       44.21      3.40 o 
   3   8   9      140.28      148.56      6.06 o 
   4   8   9       15.37        9.19      3.04 o 
  -5   9   9       15.11        8.51      6.11 o 
  -4   9   9        9.37       13.53      5.67 o 
  -3   9   9        1.80        2.46      1.67 o 
  -2   9   9        0.02       -1.76      1.76 o 
  -1   9   9       73.32       64.37      3.77 o 
   0   9   9      416.43      431.07      8.72 o 
   1   9   9       85.74       89.83      4.59 o 
   2   9   9       49.80       42.94      3.43 o 
   3   9   9        0.61        1.04      2.35 o 
   4   9   9       42.58       47.79      6.55 o 
  -5  10   9        0.00        1.53      5.45 o 
  -4  10   9       34.05       32.34      5.31 o 
  -3  10   9       24.92       26.37      3.56 o 
  -2  10   9       43.74       43.53      3.95 o 
  -1  10   9       38.16       36.62      3.14 o 
   0  10   9      199.57      218.30      6.24 o 
   1  10   9       27.58       27.15      2.94 o 
   2  10   9       21.62       18.97      2.68 o 
   3  10   9       46.00       35.01      3.78 o 
   4  10   9       15.54       23.35      3.93 o 
  -5  11   9        4.78       18.98      7.42 o 
  -4  11   9        0.15       -3.09      3.09 o 
  -3  11   9       19.27       17.59      2.15 o 
  -2  11   9        8.60        8.71      2.62 o 
  -1  11   9        1.85       -0.59      1.83 o 
   0  11   9      410.57      388.20     12.15 o 
   1  11   9       77.14       85.10      4.57 o 
   2  11   9       19.08       14.16      2.54 o 
   3  11   9       25.77       21.47      3.40 o 
   4  11   9       82.39       84.10     11.67 o 
  -4  12   9       13.52       10.84      2.59 o 
  -3  12   9        3.47        9.89      2.48 o 
  -2  12   9       60.98       55.11      4.41 o 
  -1  12   9        0.66       -1.60      1.83 o 
   0  12   9      188.31      160.22      5.67 o 
   1  12   9      311.02      305.72      9.79 o 
   2  12   9      309.70      315.29      7.87 o 
   3  12   9        1.97        8.98      2.68 o 
   4  12   9       18.56       11.93      3.38 o 
  -4  13   9       25.02       31.85      3.72 o 
  -3  13   9        0.90       -0.85      1.77 o 
  -2  13   9       12.29       12.06      2.22 o 
  -1  13   9        4.99        1.03      1.91 o 
   0  13   9      172.10      174.01      5.84 o 
   1  13   9      161.96      174.33      6.13 o 
   2  13   9       45.97       46.41      3.77 o 
   3  13   9        1.75       -0.45      2.34 o 
   4  13   9        0.88        2.92      2.92 o 
  -4  14   9       20.04       23.54      3.49 o 
  -3  14   9      135.17      136.81      8.02 o 
  -2  14   9       60.07       66.51      4.54 o 
  -1  14   9       35.44       31.77      3.72 o 
   0  14   9       65.62       61.93      4.16 o 
   1  14   9       83.64       77.20      5.03 o 
   2  14   9       40.60       46.70      7.02 o 
   3  14   9       90.00      107.26      6.36 o 
   4  14   9        3.32       -0.85      3.05 o 
  -4  15   9        0.00        2.13      2.50 o 
  -3  15   9        0.05       -0.51      1.95 o 
  -2  15   9       29.21       29.18      3.35 o 
  -1  15   9       17.93       13.28      2.61 o 
   0  15   9       40.80       39.96      4.00 o 
   1  15   9       90.59       84.54      5.57 o 
   2  15   9       45.07       47.57      3.87 o 
   3  15   9        1.63        1.62      2.47 o 
  -4  16   9       33.28       31.81      4.09 o 
  -3  16   9        0.17       -1.25      2.84 o 
  -2  16   9       19.03       22.14      2.82 o 
  -1  16   9        1.61        1.28      2.08 o 
   0  16   9        1.36        0.18      2.02 o 
   1  16   9       65.00       60.00      4.36 o 
   2  16   9       43.09       47.08      3.96 o 
   3  16   9        9.33       11.46      3.16 o 
  -4  17   9       40.51       34.54      4.88 o 
  -3  17   9        0.07       -1.45      2.66 o 
  -2  17   9      112.09      119.81      7.56 o 
  -1  17   9        3.09        3.80      2.00 o 
   0  17   9       54.49       58.78      4.33 o 
   1  17   9        5.34        6.95      2.65 o 
   2  17   9       64.83       55.22      4.33 o 
   3  17   9        1.12        3.92      2.81 o 
  -3  18   9       31.92       30.08      3.95 o 
  -2  18   9       30.70       38.32      3.64 o 
  -1  18   9        0.83        5.96      2.44 o 
   0  18   9        1.58       -2.07      2.07 o 
   1  18   9        0.32       -0.98      2.34 o 
   2  18   9       75.35       84.15      5.31 o 
   3  18   9       26.72       33.84      4.27 o 
  -3  19   9        0.98        0.80      2.23 o 
  -2  19   9        7.64        4.15      2.37 o 
  -1  19   9       92.15      100.25      5.43 o 
   0  19   9        3.40        2.66      2.47 o 
   1  19   9       23.02       31.14      3.64 o 
   2  19   9        1.03        5.09      3.21 o 
  -3  20   9        6.10       10.26      3.65 o 
  -2  20   9        4.83        2.50      2.48 o 
  -1  20   9       25.42       25.69      3.74 o 
   0  20   9        7.52        4.62      2.35 o 
   1  20   9       55.89       56.99      4.69 o 
   2  20   9       27.30       37.34      4.72 o 
  -2  21   9        9.65       11.83      2.92 o 
  -1  21   9       75.90       76.64      5.12 o 
   0  21   9       13.57       15.56      3.18 o 
   1  21   9       11.43       13.36      3.23 o 
   2  21   9        0.06       -2.99      2.99 o 
  -2  22   9        8.04       10.38      2.96 o 
  -1  22   9       20.38       12.87      3.59 o 
   0  22   9       11.84       16.24      2.86 o 
   1  22   9        7.14        4.38      3.41 o 
  -1  23   9        0.35        1.28      4.16 o 
   0  23   9       50.34       55.25      4.20 o 
  -4   0  10      243.62      280.53     11.80 o 
  -2   0  10      368.44      352.65     10.34 o 
   0   0  10      123.86      121.10     10.04 o 
   2   0  10     1174.68     1125.85     23.48 o 
   4   0  10       11.10       12.00      4.80 o 
  -5   1  10        0.03       -1.86      2.66 o 
  -4   1  10       27.60       39.72      3.97 o 
  -3   1  10       41.02       33.88      4.03 o 
  -2   1  10       70.73       74.82      4.00 o 
  -1   1  10       20.80       16.79      3.16 o 
   0   1  10      329.77      312.19      8.50 o 
   1   1  10      138.78      145.87     13.50 o 
   2   1  10       24.00       24.23      2.94 o 
   3   1  10        3.52        6.12      2.42 o 
   4   1  10      142.94      157.46      7.48 o 
  -5   2  10       28.86       34.16      4.64 o 
  -4   2  10        0.21        0.38      3.23 o 
  -3   2  10       31.93       37.12      5.00 o 
  -2   2  10        7.13        7.29      2.05 o 
  -1   2  10        0.47       -1.50      1.50 o 
   0   2  10      142.74      143.90     11.34 o 
   1   2  10      811.54      756.61     12.40 o 
   2   2  10        0.04       -0.11      1.96 o 
   3   2  10        0.15        0.61      1.88 o 
   4   2  10        0.01       -0.59      2.70 o 
  -5   3  10        7.01        7.48      4.24 o 
  -4   3  10        7.99        9.55      3.91 o 
  -3   3  10       57.92       62.08      6.01 o 
  -2   3  10       30.64       30.21      2.84 o 
  -1   3  10       75.03       73.07      6.07 o 
   0   3  10      229.35      232.62      6.32 o 
   1   3  10      227.57      236.22      7.24 o 
   2   3  10      171.00      153.60      6.83 o 
   3   3  10       43.74       50.14      3.91 o 
   4   3  10        5.98       -0.08      2.84 o 
  -5   4  10        3.97       -3.27      5.24 o 
  -4   4  10        9.03       13.00      4.09 o 
  -3   4  10       99.81       98.08      7.32 o 
  -2   4  10       50.34       54.66      3.84 o 
  -1   4  10        1.95       -1.30      1.30 o 
   0   4  10      145.94      122.14      4.93 o 
   1   4  10       13.42        4.10      2.14 o 
   2   4  10        1.73        0.27      1.92 o 
   3   4  10       82.87       90.42      4.21 o 
   4   4  10        0.02       -2.07      2.47 o 
  -5   5  10       29.90       32.08      8.51 o 
  -4   5  10       16.02        6.91      3.54 o 
  -3   5  10       27.14       36.27      5.03 o 
  -2   5  10      535.71      541.99      9.52 o 
  -1   5  10      135.12      135.79      4.14 o 
   0   5  10        0.54       -1.46      2.14 o 
   1   5  10       44.80       34.24      3.21 o 
   2   5  10        2.85        2.49      2.13 o 
   3   5  10        1.38        2.59      1.83 o 
   4   5  10       42.38       57.92      8.84 o 
  -5   6  10       13.28        9.82      6.76 o 
  -4   6  10       52.97       50.02      6.09 o 
  -3   6  10        0.94        2.55      3.04 o 
  -2   6  10      227.01      225.07      5.55 o 
  -1   6  10       66.36       67.32      3.31 o 
   0   6  10      363.07      369.97      8.22 o 
   1   6  10       63.10       61.96      4.06 o 
   2   6  10      430.61      427.02      9.02 o 
   3   6  10       22.29       21.03      2.78 o 
   4   6  10        4.93        0.51      2.83 o 
  -5   7  10       20.06       17.46      6.98 o 
  -4   7  10        8.48        9.90      4.00 o 
  -3   7  10        3.11        3.71      3.23 o 
  -2   7  10      461.84      450.71      9.92 o 
  -1   7  10        8.73        4.98      1.72 o 
   0   7  10      673.95      670.00     14.77 o 
   1   7  10       23.63       25.32      3.28 o 
   2   7  10       57.46       59.51      4.03 o 
   3   7  10        9.20        9.91      2.71 o 
   4   7  10       59.88       60.88      5.55 o 
  -5   8  10        5.13       11.13      6.33 o 
  -4   8  10       20.91       25.56      5.01 o 
  -3   8  10        0.04        0.89      1.70 o 
  -2   8  10       90.72       89.66      5.10 o 
  -1   8  10       30.66       29.72      2.88 o 
   0   8  10      353.80      365.60      8.29 o 
   1   8  10       40.02       35.23      3.33 o 
   2   8  10       53.10       50.93      3.87 o 
   3   8  10        4.44       10.53      2.83 o 
   4   8  10       17.29       30.09      4.32 o 
  -5   9  10        0.94        4.80      5.67 o 
  -4   9  10        0.01       -3.16      3.16 o 
  -3   9  10       15.56       15.67      2.22 o 
  -2   9  10       20.49       18.73      2.52 o 
  -1   9  10      983.53     1019.29     15.44 o 
   0   9  10      144.72      155.89      6.52 o 
   1   9  10       20.99       15.83      3.94 o 
   2   9  10        0.00        1.50      2.05 o 
   3   9  10      159.17      148.73      6.43 o 
   4   9  10        4.66        5.73      3.16 o 
  -4  10  10       19.58       16.97      4.78 o 
  -3  10  10       42.94       52.14      3.24 o 
  -2  10  10        4.34        3.48      1.93 o 
  -1  10  10       45.81       48.29      3.71 o 
   0  10  10       17.47       20.61      2.85 o 
   1  10  10       90.11       86.99      4.80 o 
   2  10  10        2.66        3.32      2.22 o 
   3  10  10       36.25       34.64      4.12 o 
   4  10  10        5.36        9.72      5.45 o 
  -4  11  10        1.55        4.63      3.78 o 
  -3  11  10        0.58        1.38      2.02 o 
  -2  11  10        8.16        7.40      2.66 o 
  -1  11  10        7.71        4.23      2.13 o 
   0  11  10       66.02       65.05      4.21 o 
   1  11  10       21.42       25.37      3.05 o 
   2  11  10        4.43        0.19      2.43 o 
   3  11  10       34.19       43.70      4.27 o 
   4  11  10       16.17        7.01      3.38 o 
  -4  12  10        8.18        9.38      4.24 o 
  -3  12  10        0.15       -1.48      1.74 o 
  -2  12  10       39.73       42.73      4.10 o 
  -1  12  10       10.66       13.24      2.62 o 
   0  12  10       36.65       28.05      3.15 o 
   1  12  10       21.22       16.11      2.75 o 
   2  12  10       45.68       54.60      4.12 o 
   3  12  10        0.40       -1.50      2.53 o 
  -4  13  10        0.32        3.04      2.49 o 
  -3  13  10        1.82       -1.55      1.77 o 
  -2  13  10       20.55       17.56      3.24 o 
  -1  13  10        0.01        0.60      2.06 o 
   0  13  10      142.51      148.16      6.04 o 
   1  13  10        7.75        5.41      2.34 o 
   2  13  10        4.84        2.68      2.33 o 
   3  13  10       15.46       18.18      5.06 o 
  -4  14  10       18.82       15.93      4.32 o 
  -3  14  10        0.52        0.54      1.98 o 
  -2  14  10        1.45        0.65      2.01 o 
  -1  14  10        4.82        6.16      2.37 o 
   0  14  10        2.42        3.36      2.27 o 
   1  14  10       13.03       10.29      2.75 o 
   2  14  10       29.63       44.73      3.97 o 
   3  14  10        2.02        3.69      2.81 o 
  -4  15  10        3.63        5.99      3.47 o 
  -3  15  10       54.45       62.85      4.22 o 
  -2  15  10       42.63       45.87      3.67 o 
  -1  15  10       50.91       53.84      4.74 o 
   0  15  10      134.61      127.56      6.01 o 
   1  15  10       16.98       23.24      3.33 o 
   2  15  10       39.15       31.29      3.87 o 
   3  15  10       27.84       31.93      4.16 o 
  -3  16  10       27.44       36.87      3.52 o 
  -2  16  10        2.11        2.90      2.19 o 
  -1  16  10        0.00        0.43      2.14 o 
   0  16  10       17.84       19.00      3.02 o 
   1  16  10      310.56      311.61      8.60 o 
   2  16  10       44.66       39.52      3.93 o 
   3  16  10       14.46       24.80      4.49 o 
  -3  17  10       36.67       34.21      3.49 o 
  -2  17  10        2.57        0.80      2.24 o 
  -1  17  10       15.34       10.35      5.27 o 
   0  17  10        9.52       14.20      2.91 o 
   1  17  10       82.40       90.88      7.59 o 
   2  17  10        4.51        1.42      2.58 o 
  -3  18  10        0.45       -1.57      2.79 o 
  -2  18  10       30.83       30.39      3.47 o 
  -1  18  10        0.03       -2.11      2.11 o 
   0  18  10       32.74       37.04      3.87 o 
   1  18  10        3.50        2.07      2.56 o 
   2  18  10       39.76       37.64      4.11 o 
  -2  19  10       33.01       32.74      4.14 o 
  -1  19  10        3.38        1.06      2.32 o 
   0  19  10       30.61       35.81      4.60 o 
   1  19  10        4.94        2.16      2.68 o 
   2  19  10        4.50        2.23      3.34 o 
  -2  20  10       21.45       11.28      3.22 o 
  -1  20  10        3.12        2.15      2.49 o 
   0  20  10        6.89        6.97      2.93 o 
   1  20  10        1.82        0.37      2.65 o 
  -1  21  10        8.88       10.30      3.03 o 
   0  21  10        3.95        2.37      2.41 o 
   1  21  10        0.65        2.75      2.81 o 
  -1  22  10        8.05        7.42      5.89 o 
   0  22  10       32.54       32.33      3.59 o 
  -5   0  11       29.97       43.36     14.29 o 
  -3   0  11       11.97        8.53      8.29 o 
  -1   0  11        2.47        0.22      3.27 o 
   1   0  11       34.21       28.48      9.16 o 
   3   0  11       13.88       18.45      4.00 o 
  -5   1  11        4.34        5.71      3.47 o 
  -4   1  11        0.26       -2.53      2.53 o 
  -3   1  11       80.24       77.26      6.96 o 
  -2   1  11       22.86       22.72      4.19 o 
  -1   1  11       45.28       40.44      6.26 o 
   0   1  11        1.45       -2.01      2.01 o 
   1   1  11        0.75       -1.55      2.19 o 
   2   1  11        7.05        6.27      2.28 o 
   3   1  11      157.40      169.85      5.91 o 
   4   1  11       51.02       61.21      5.71 o 
  -5   2  11       56.90       78.68      8.16 o 
  -4   2  11        9.35       19.60      4.69 o 
  -3   2  11       26.95       31.17      4.78 o 
  -2   2  11        6.53        7.74      4.40 o 
  -1   2  11       17.99       14.79      2.88 o 
   0   2  11      126.74      130.76      6.26 o 
   1   2  11      480.81      456.94     14.09 o 
   2   2  11       87.18       93.28      4.97 o 
   3   2  11        1.62        2.68      2.20 o 
   4   2  11       35.69       37.23      7.64 o 
  -5   3  11        0.56        4.46      3.98 o 
  -4   3  11       12.23       14.20      4.31 o 
  -3   3  11       45.12       53.04      5.87 o 
  -2   3  11       29.15       30.97      3.65 o 
  -1   3  11       64.33       57.80      4.39 o 
   0   3  11      141.39      126.14      5.52 o 
   1   3  11      125.16      108.75      7.03 o 
   2   3  11       13.26       13.75      2.70 o 
   3   3  11        1.14        0.74      2.18 o 
   4   3  11       38.50       39.09      8.51 o 
  -5   4  11        4.74        8.95      6.98 o 
  -4   4  11       11.68       13.80      4.44 o 
  -3   4  11       10.90       11.15      3.76 o 
  -2   4  11      109.63       92.75      6.33 o 
  -1   4  11        0.02       -2.11      2.11 o 
   0   4  11       84.55       81.95      4.51 o 
   1   4  11      429.40      421.06     16.09 o 
   2   4  11      195.04      190.36      6.19 o 
   3   4  11        5.63        7.53      2.46 o 
   4   4  11        2.38        3.94      2.98 o 
  -4   5  11        0.62        3.25      3.62 o 
  -3   5  11      139.78      143.24      8.65 o 
  -2   5  11       49.56       45.09      4.03 o 
  -1   5  11       20.64       16.19      2.60 o 
   0   5  11        6.42        8.82      3.81 o 
   1   5  11       46.85       38.99      3.54 o 
   2   5  11       25.07       25.88      3.21 o 
   3   5  11        6.54        4.22      3.02 o 
   4   5  11       75.29       85.79      7.20 o 
  -4   6  11        0.21        5.42      3.69 o 
  -3   6  11        5.92       10.67      4.69 o 
  -2   6  11       14.47       12.91      2.34 o 
  -1   6  11        2.64        2.93      2.10 o 
   0   6  11        0.81       -1.81      1.92 o 
   1   6  11      287.86      283.32      9.51 o 
   2   6  11       36.01       34.35      3.43 o 
   3   6  11        2.12        0.32      2.65 o 
   4   6  11        0.49        0.24      3.01 o 
  -4   7  11        9.42       12.81      4.19 o 
  -3   7  11      159.06      147.77      9.17 o 
  -2   7  11        5.44        8.97      2.24 o 
  -1   7  11        8.89       11.65      2.83 o 
   0   7  11        5.34        3.71      2.22 o 
   1   7  11       59.68       64.64      4.30 o 
   2   7  11        1.01        1.53      2.16 o 
   3   7  11       54.34       51.13      4.73 o 
   4   7  11        1.86        7.44      3.31 o 
  -4   8  11       13.25       14.81      4.91 o 
  -3   8  11       14.05       16.99      4.35 o 
  -2   8  11       47.71       41.97      3.36 o 
  -1   8  11      458.58      477.86      9.80 o 
   0   8  11       16.68       17.37      3.09 o 
   1   8  11       72.05       76.92      4.58 o 
   2   8  11      131.14      130.87      6.00 o 
   3   8  11        3.60        2.85      2.75 o 
   4   8  11       48.09       53.55      5.55 o 
  -4   9  11       19.66       17.84      4.93 o 
  -3   9  11        0.10       -1.02      1.70 o 
  -2   9  11      163.77      166.80      6.52 o 
  -1   9  11      137.93      160.08      5.97 o 
   0   9  11      213.57      193.06      6.39 o 
   1   9  11       20.50       19.76      2.94 o 
   2   9  11        0.70        1.00      2.20 o 
   3   9  11       10.84        9.73      3.05 o 
  -4  10  11       16.56       26.29      5.25 o 
  -3  10  11       18.03       20.37      3.24 o 
  -2  10  11       84.70       76.64      5.48 o 
  -1  10  11        2.45        2.72      2.13 o 
   0  10  11       63.24       69.63      6.65 o 
   1  10  11       42.12       43.31      3.86 o 
   2  10  11       80.53       90.49      5.17 o 
   3  10  11        0.05       -2.47      2.47 o 
  -4  11  11       14.01       16.70      7.53 o 
  -3  11  11       17.69       15.93      3.34 o 
  -2  11  11       39.60       37.06      3.83 o 
  -1  11  11       11.78       12.47      2.66 o 
   0  11  11      143.92      136.56      6.17 o 
   1  11  11        0.18        0.09      2.18 o 
   2  11  11       48.45       49.93      4.18 o 
   3  11  11        9.38       10.55      3.14 o 
  -4  12  11       24.95       31.67      9.49 o 
  -3  12  11        8.97        7.06      2.13 o 
  -2  12  11       36.96       32.95      4.41 o 
  -1  12  11        2.48        2.84      2.20 o 
   0  12  11       21.80       18.02      2.97 o 
   1  12  11      103.95      106.14      5.66 o 
   2  12  11       26.22       24.96      3.99 o 
   3  12  11       17.23       22.36      3.89 o 
  -4  13  11        0.04        3.10      4.00 o 
  -3  13  11        5.42        4.75      2.08 o 
  -2  13  11       28.82       30.04      3.94 o 
  -1  13  11      124.12      134.58      6.44 o 
   0  13  11       19.38       21.45      3.18 o 
   1  13  11        0.09       -1.85      2.30 o 
   2  13  11        5.59        5.28      2.74 o 
   3  13  11       37.18       35.34      4.42 o 
  -3  14  11        0.02       -1.93      1.93 o 
  -2  14  11       20.34       17.99      4.32 o 
  -1  14  11        0.11       -0.68      2.46 o 
   0  14  11       38.67       44.97      4.49 o 
   1  14  11       70.92       68.83      4.79 o 
   2  14  11       29.63       29.03      3.72 o 
   3  14  11        0.92        1.72      2.91 o 
  -3  15  11        6.03       12.36      2.45 o 
  -2  15  11        6.75        8.50      3.70 o 
  -1  15  11        2.57       -1.05      3.04 o 
   0  15  11        7.16        4.30      2.48 o 
   1  15  11        0.03        4.80      2.65 o 
   2  15  11       13.94       13.14      3.12 o 
  -3  16  11        1.13       -1.92      2.00 o 
  -2  16  11        9.78        4.99      2.70 o 
  -1  16  11        0.90       -0.50      2.64 o 
   0  16  11        9.31       13.04      2.99 o 
   1  16  11        4.86        5.92      2.92 o 
   2  16  11       24.78       30.61      3.89 o 
  -3  17  11        0.10       -2.87      2.87 o 
  -2  17  11        9.03        9.29      3.16 o 
  -1  17  11        1.98       -0.03      2.82 o 
   0  17  11       16.58       15.14      4.60 o 
   1  17  11        1.40        5.16      2.83 o 
   2  17  11       32.51       33.40      4.07 o 
  -2  18  11        1.28        3.17      2.81 o 
  -1  18  11       18.51       21.29      4.96 o 
   0  18  11       30.80       38.56      4.14 o 
   1  18  11        8.30       10.45      3.11 o 
  -2  19  11        0.66        0.27      2.63 o 
  -1  19  11       32.94       29.99      3.76 o 
   0  19  11       25.31       26.69      3.78 o 
   1  19  11       21.03       19.43      4.54 o 
  -1  20  11       21.78       24.99      3.66 o 
   0  20  11       44.36       43.16      4.46 o 
  -4   0  12       24.40       42.55      8.95 o 
  -2   0  12       21.62        6.98      4.58 o 
   0   0  12      195.42      211.82      9.53 o 
   2   0  12       32.92       36.08      5.08 o 
  -4   1  12       41.80       49.60      5.58 o 
  -3   1  12        0.39        1.96      5.02 o 
  -2   1  12       13.94       10.47      5.24 o 
  -1   1  12       34.86       30.73      3.76 o 
   0   1  12        8.99        6.77      2.70 o 
   1   1  12       11.86       10.08      2.63 o 
   2   1  12       71.10       70.47      4.68 o 
   3   1  12        3.60        2.85      3.24 o 
  -4   2  12       12.86        6.35      5.70 o 
  -3   2  12       18.77       15.71      6.55 o 
  -2   2  12        4.47        1.31      3.93 o 
  -1   2  12        5.55        5.94      4.10 o 
   0   2  12        6.64        3.94      2.62 o 
   1   2  12       74.82       78.88      4.85 o 
   2   2  12       93.35       91.03      5.17 o 
   3   2  12       16.46       19.08      3.50 o 
  -4   3  12        2.70        1.95      4.00 o 
  -3   3  12       84.73      105.83     12.66 o 
  -2   3  12       32.79       18.55      6.33 o 
  -1   3  12       21.68       12.02      3.03 o 
   0   3  12        2.01       -0.61      2.39 o 
   1   3  12        4.74        3.98      2.60 o 
   2   3  12        0.84        0.94      2.28 o 
   3   3  12      138.66      153.56      7.45 o 
  -4   4  12        0.01        0.65      5.35 o 
  -3   4  12        1.08        0.44      4.58 o 
  -2   4  12       19.19       19.20      6.55 o 
  -1   4  12      112.58      115.79      6.43 o 
   0   4  12        3.22       -2.22      2.22 o 
   1   4  12      168.97      167.58      6.06 o 
   2   4  12        5.39        3.59      2.37 o 
   3   4  12        0.70        3.46      2.79 o 
  -4   5  12       20.42       14.33      4.91 o 
  -3   5  12       35.71       45.39      8.95 o 
  -2   5  12        0.41       -3.93      4.15 o 
  -1   5  12        1.63        2.06      2.53 o 
   0   5  12       48.78       44.64      5.32 o 
   1   5  12       12.44       15.18      3.56 o 
   2   5  12       18.76       15.26      3.06 o 
   3   5  12       29.31       30.45      4.12 o 
  -4   6  12        4.54        4.09      3.93 o 
  -3   6  12        3.08        2.18      5.02 o 
  -2   6  12       91.35       89.03     11.56 o 
  -1   6  12       24.30       17.70      3.05 o 
   0   6  12      208.33      209.05      6.65 o 
   1   6  12       10.85       11.29      3.53 o 
   2   6  12        0.98        0.81      2.25 o 
   3   6  12        2.65        6.06      3.10 o 
  -4   7  12        3.87        3.05      3.86 o 
  -3   7  12       13.70       15.49      6.76 o 
  -2   7  12        2.18       -0.22      4.80 o 
  -1   7  12        1.54       -2.43      2.43 o 
   0   7  12        3.18        1.00      2.14 o 
   1   7  12       14.71       10.07      3.68 o 
   2   7  12        0.02       -0.85      2.59 o 
   3   7  12        4.02       -0.98      2.63 o 
  -4   8  12        8.02        4.90      3.93 o 
  -3   8  12        0.01        1.31      5.24 o 
  -2   8  12       20.26       13.46      3.82 o 
  -1   8  12       29.61       40.63      5.17 o 
   0   8  12        5.93        3.27      2.32 o 
   1   8  12       27.08       27.39      3.30 o 
   2   8  12        0.68       -1.49      2.25 o 
   3   8  12        1.72       -2.04      3.27 o 
  -4   9  12        0.70       -2.18      5.02 o 
  -3   9  12       18.57       22.26      6.98 o 
  -2   9  12        3.03        5.54      3.27 o 
  -1   9  12       10.79        9.54      2.57 o 
   0   9  12       40.92       47.23      3.94 o 
   1   9  12        0.43        1.77      2.45 o 
   2   9  12        8.36       15.59      3.05 o 
   3   9  12       30.87       32.00      4.22 o 
  -3  10  12        9.50       14.26      3.34 o 
  -2  10  12       17.03        9.42      3.43 o 
  -1  10  12       98.72      117.02      8.35 o 
   0  10  12       17.86       23.27      3.50 o 
   1  10  12      107.30      108.57      5.84 o 
   2  10  12        0.03        1.91      2.45 o 
   3  10  12        2.66        4.13      2.95 o 
  -3  11  12       25.70       29.65      3.95 o 
  -2  11  12        0.04       -0.50      3.14 o 
  -1  11  12       11.14       12.57      2.87 o 
   0  11  12        0.83       -0.83      2.25 o 
   1  11  12        4.45        2.69      2.50 o 
   2  11  12       14.45       17.55      3.23 o 
   3  11  12       28.09       43.73      4.93 o 
  -3  12  12        0.60        2.45      2.19 o 
  -2  12  12       59.70       62.80      6.44 o 
  -1  12  12       78.74       75.14      5.67 o 
   0  12  12       52.09       46.90      4.18 o 
   1  12  12        2.32        0.26      2.49 o 
   2  12  12       18.59       16.66      3.24 o 
  -3  13  12        0.00       -0.94      2.17 o 
  -2  13  12       59.65       60.31      6.46 o 
  -1  13  12       69.70       54.81      5.19 o 
   0  13  12        1.08        1.20      2.90 o 
   1  13  12        0.00        1.46      2.44 o 
   2  13  12       19.28       20.67      3.49 o 
  -3  14  12        2.61        2.42      2.38 o 
  -2  14  12        0.76        2.40      3.39 o 
  -1  14  12        3.70        7.70      4.00 o 
   0  14  12       27.84       27.91      3.60 o 
   1  14  12        3.07        3.68      2.65 o 
   2  14  12        6.02        5.87      3.02 o 
  -2  15  12        0.23        1.26      3.39 o 
  -1  15  12       35.80       38.46      4.82 o 
   0  15  12       13.19       20.86      3.32 o 
   1  15  12       27.50       31.97      3.97 o 
   2  15  12       10.45       15.72      3.43 o 
  -2  16  12        8.65       10.99      3.28 o 
  -1  16  12       14.23       14.31      3.73 o 
   0  16  12        0.01        0.19      2.74 o 
   1  16  12       47.49       59.66      5.00 o 
  -2  17  12       54.37       61.74      6.07 o 
  -1  17  12        1.33        1.54      4.11 o 
   0  17  12       13.35       16.36      3.84 o 
   1  17  12        0.58        0.65      2.74 o 
  -1  18  12        0.94        1.70      3.17 o 
   0  18  12        5.40        2.73      2.91 o 
  -3   0  13        4.94        5.45      5.45 o 
  -1   0  13       29.08       31.34      5.00 o 
   1   0  13       37.53       36.05      6.22 o 
   3   0  13        7.87       15.06      6.11 o 
  -4   1  13        8.27       13.38      4.93 o 
  -3   1  13        0.69       -0.76      3.24 o 
  -2   1  13        3.42        1.63      3.23 o 
  -1   1  13        3.57       -1.55      2.37 o 
   0   1  13        0.60        0.45      2.27 o 
   1   1  13       44.26       51.22      4.33 o 
   2   1  13        9.48       13.43      3.01 o 
   3   1  13       36.06       41.90      5.55 o 
  -4   2  13        3.62        5.75      4.24 o 
  -3   2  13        8.79       13.09      6.55 o 
  -2   2  13       51.31       43.20      8.51 o 
  -1   2  13       50.29       64.19      5.94 o 
   0   2  13        1.06        2.49      2.56 o 
   1   2  13       10.42        8.20      2.80 o 
   2   2  13        0.18        2.71      2.44 o 
   3   2  13       42.29       34.59      5.17 o 
  -4   3  13       35.93       55.50      7.36 o 
  -3   3  13       11.01       21.38      7.42 o 
  -2   3  13        0.96        1.31      4.80 o 
  -1   3  13        4.13        4.17      2.47 o 
   0   3  13       12.45        9.61      5.45 o 
   1   3  13        0.30       -1.24      2.52 o 
   2   3  13       73.56       69.73      4.92 o 
   3   3  13        5.34        4.70      4.80 o 
  -4   4  13       10.18       19.64      7.64 o 
  -3   4  13       10.99        9.16      6.33 o 
  -2   4  13       38.54       35.78      8.51 o 
  -1   4  13        2.00        1.41      3.42 o 
   0   4  13       10.14       11.86      3.20 o 
   1   4  13       23.76       22.18      3.78 o 
   2   4  13       22.16       23.03      3.37 o 
   3   4  13        4.28        2.88      4.25 o 
  -3   5  13        0.05       -1.53      4.36 o 
  -2   5  13        5.33       -1.96      4.80 o 
  -1   5  13        3.26        3.86      2.79 o 
   0   5  13        1.26        4.28      2.69 o 
   1   5  13       21.73       23.68      3.24 o 
   2   5  13       54.37       51.43      4.54 o 
   3   5  13        0.81       -3.07      3.07 o 
  -3   6  13       50.00       51.06     10.04 o 
  -2   6  13        5.59        0.22      4.80 o 
  -1   6  13        0.72        2.86      2.99 o 
   0   6  13        9.50        4.43      2.43 o 
   1   6  13        0.18        1.01      2.65 o 
   2   6  13        5.12        4.90      4.03 o 
   3   6  13        0.89        4.25      3.70 o 
  -3   7  13       25.49       38.84      9.38 o 
  -2   7  13        0.08       -4.36      4.58 o 
  -1   7  13        0.43        3.46      2.23 o 
   0   7  13        0.38       -0.64      2.19 o 
   1   7  13        0.58        1.33      2.43 o 
   2   7  13       67.08       68.66      4.95 o 
  -3   8  13        2.80       -1.75      5.24 o 
  -2   8  13       74.05       76.81     11.78 o 
  -1   8  13        3.69        4.65      3.41 o 
   0   8  13        0.01        1.06      2.29 o 
   1   8  13        1.56       -2.46      2.46 o 
   2   8  13        1.08        2.23      2.61 o 
  -3   9  13        0.68        3.71      6.11 o 
  -2   9  13       14.94       11.35      5.78 o 
  -1   9  13        1.05       -0.88      2.62 o 
   0   9  13       13.59       16.43      3.23 o 
   1   9  13        7.49        6.21      2.68 o 
   2   9  13       51.59       51.86      4.48 o 
  -3  10  13        6.77        7.64      6.98 o 
  -2  10  13       22.68       23.45      4.77 o 
  -1  10  13       31.43       29.89      4.25 o 
   0  10  13        2.33        2.90      2.45 o 
   1  10  13        0.00       -2.31      2.31 o 
   2  10  13        0.18        2.89      2.78 o 
  -3  11  13        1.39        2.58      3.49 o 
  -2  11  13        2.24        0.63      4.91 o 
  -1  11  13       21.55       16.91      3.62 o 
   0  11  13       69.42       78.30      5.27 o 
   1  11  13        4.16        0.54      2.59 o 
   2  11  13        5.22        7.47      2.88 o 
  -2  12  13       44.63       56.89      6.46 o 
  -1  12  13        0.43        1.92      3.15 o 
   0  12  13        2.85        7.74      2.81 o 
   1  12  13        0.16       -2.29      2.43 o 
   2  12  13        1.25        1.83      2.70 o 
  -2  13  13        1.77        7.93      4.09 o 
  -1  13  13        1.69        0.65      3.00 o 
   0  13  13        1.62       -0.90      2.47 o 
   1  13  13       61.06       71.52      5.31 o 
  -2  14  13        3.92        7.75      4.03 o 
  -1  14  13        3.75        5.77      3.17 o 
   0  14  13        3.12        4.49      2.80 o 
   1  14  13       15.05       17.19      3.46 o 
  -1  15  13        1.68       -1.20      3.15 o 
   0  15  13        1.39        4.11      2.83 o 
  -2   0  14       52.64       50.84      9.60 o 
   0   0  14        0.33        4.58      3.55 o 
   2   0  14       15.95        8.51      4.17 o 
  -3   1  14        0.41       -3.38      3.38 o 
  -2   1  14        0.47       -3.59      4.36 o 
  -1   1  14        2.58        4.81      2.51 o 
   0   1  14       49.43       58.88      4.70 o 
   1   1  14       14.79       12.53      3.05 o 
   2   1  14       50.20       52.87      4.59 o 
  -3   2  14       45.56       56.47     11.78 o 
  -2   2  14       10.69       15.71      6.55 o 
  -1   2  14        0.75        3.64      2.78 o 
   0   2  14        0.52        1.18      2.37 o 
   1   2  14        0.08        0.62      2.41 o 
   2   2  14        0.49       -2.13      2.49 o 
  -3   3  14        5.37        6.55      6.11 o 
  -2   3  14        5.35        8.07      6.11 o 
  -1   3  14       18.21       18.56      4.66 o 
   0   3  14       10.75       13.85      3.40 o 
   1   3  14       33.66       42.03      4.20 o 
   2   3  14        5.44        1.80      2.69 o 
  -3   4  14       41.82       32.73      8.95 o 
  -2   4  14        0.00       -3.93      3.93 o 
  -1   4  14        0.21       -2.78      3.16 o 
   0   4  14        1.27        0.77      2.80 o 
   1   4  14       12.67       15.41      3.25 o 
   2   4  14       37.74       32.06      3.94 o 
  -3   5  14        0.58        2.40      6.11 o 
  -2   5  14        3.85        7.86      6.33 o 
  -1   5  14        1.80        0.63      3.20 o 
   0   5  14        8.81       11.68      3.48 o 
   1   5  14       22.47       25.95      4.29 o 
   2   5  14        2.61       10.67      3.08 o 
  -3   6  14        0.13       -4.80      5.45 o 
  -2   6  14       30.97       63.71     10.91 o 
  -1   6  14        2.78       -0.09      3.45 o 
   0   6  14        3.05        2.40      2.72 o 
   1   6  14        4.97        6.98      3.31 o 
   2   6  14        4.98        9.01      3.13 o 
  -2   7  14        4.30        2.40      6.11 o 
  -1   7  14        1.36       -3.45      3.45 o 
   0   7  14       10.30       11.43      2.94 o 
   1   7  14       22.65       27.45      3.77 o 
   2   7  14        1.91        4.89      2.73 o 
  -2   8  14        9.68       11.13      6.76 o 
  -1   8  14        0.19        1.98      2.84 o 
   0   8  14        3.03        4.75      2.64 o 
   1   8  14       15.77       18.79      3.34 o 
  -2   9  14        5.57       10.69      7.20 o 
  -1   9  14       51.76       63.01      7.19 o 
   0   9  14        0.52        0.81      2.48 o 
   1   9  14       28.64       31.36      3.93 o 
  -2  10  14        0.40        1.75      6.33 o 
  -1  10  14        1.09        1.18      2.73 o 
   0  10  14        0.24       -2.39      2.39 o 
   1  10  14        1.94        0.63      4.13 o 
  -2  11  14        0.89        3.99      3.83 o 
  -1  11  14       60.24       66.46      5.90 o 
   0  11  14       12.14       11.33      3.19 o 
   1  11  14        4.72        4.79      3.01 o 
  -1  12  14        0.00       -1.27      3.15 o 
   0  12  14        0.01        0.15      4.69 o 
  -1   0  15        2.47        8.07      5.89 o 
   1   0  15        2.54       -0.07      4.03 o 
  -2   1  15       10.57       13.42      4.78 o 
  -1   1  15       47.06       37.39      7.31 o 
   0   1  15        0.23        2.63      2.75 o 
   1   1  15        9.17       11.45      3.37 o 
  -2   2  15        0.37       -0.40      3.51 o 
  -1   2  15        1.31        6.19      3.98 o 
   0   2  15        2.47        5.75      2.90 o 
   1   2  15       49.29       62.39      5.20 o 
  -2   3  15       13.15       17.48      6.87 o 
  -1   3  15       15.75       12.96      4.81 o 
   0   3  15       22.79       37.19      4.60 o 
   1   3  15        3.72        7.46      3.14 o 
  -2   4  15        3.97        2.62      6.11 o 
  -1   4  15        0.00       -3.49      4.80 o 
   0   4  15        7.82       10.86      3.51 o 
   1   4  15        9.52        9.29      3.29 o 
  -2   5  15       12.78       13.75      7.64 o 
  -1   5  15        8.96        6.55      6.33 o 
   0   5  15        3.31        3.40      3.27 o 
   1   5  15        0.85       -1.35      2.71 o 
  -1   6  15        0.00       -4.58      4.58 o 
   0   6  15        0.60       -1.11      3.20 o 
  -1   7  15       29.82       21.17      7.86 o 
   0   7  15        0.02       -1.32      3.20 o 
   0   8  15       15.65       18.00      5.00 o 
                                                 
